# Supplementary material for: ﻿The fourth species of Leptobrachella (Anura, Megophryidae) found at Shiwandashan National Nature Reserve, Guangxi, China
Source: Zookeys. 2024 Feb 22;1192:257–79. doi: 10.3897/zookeys.1192.98352 (PMC10905621; doi:10.3897/zookeys.1192.98352)
Supplement: XML Treatment for Leptobrachella guinanensis [file zookeys.1192.98352-treatment1.xml]

<!DOCTYPE tp:taxon-treatment
  PUBLIC "-//TaxonX//DTD Taxonomic Treatment Publishing DTD v0 20100105//EN" "tax-treatment-NSO.dtd">
<tp:taxon-treatment xmlns:tp="http://www.plazi.org/taxpub"><tp:treatment-meta><kwd-group><label>Taxon classification</label><kwd>
                <named-content content-type="kingdom">Animalia</named-content>
              </kwd><kwd>
                <named-content content-type="order">Anura</named-content>
              </kwd><kwd>
                <named-content content-type="family">Megophryidae</named-content>
              </kwd></kwd-group><mixed-citation publication-type="journal"><person-group><name><surname>Chen</surname><given-names>Wei-Cai</given-names></name><name><surname>Li</surname><given-names>Peng</given-names></name><name><surname>Peng</surname><given-names>Wan-Xiao</given-names></name><name><surname>Liu</surname><given-names>You-Jun</given-names></name><name><surname>Huang</surname><given-names>Yong</given-names></name></person-group><article-title>﻿The fourth species of <italic><tp:taxon-name><tp:taxon-name-part taxon-name-part-type="genus" reg="Leptobrachella">Leptobrachella</tp:taxon-name-part></tp:taxon-name></italic> (<tp:taxon-name><tp:taxon-name-part taxon-name-part-type="order">Anura</tp:taxon-name-part></tp:taxon-name>, <tp:taxon-name><tp:taxon-name-part taxon-name-part-type="family">Megophryidae</tp:taxon-name-part></tp:taxon-name>) found at Shiwandashan National Nature Reserve, Guangxi, China</article-title><source>Zookeys</source><day>22</day><month>02</month><year>2024</year><volume>1192</volume><fpage>257</fpage><lpage>279</lpage><pub-id pub-id-type="doi">10.3897/zookeys.1192.98352</pub-id></mixed-citation></tp:treatment-meta><tp:nomenclature><label>﻿</label><tp:taxon-name>
              <object-id xmlns:xlink="http://www.w3.org/1999/xlink" content-type="arpha" xlink:type="simple">37AD6E83-0215-5F9E-B5DE-BBD0498C6F78</object-id>
              <tp:taxon-name-part taxon-name-part-type="genus" reg="Leptobrachella">Leptobrachella</tp:taxon-name-part>
              <tp:taxon-name-part taxon-name-part-type="species" reg="guinanensis">guinanensis</tp:taxon-name-part>
              <object-id xmlns:xlink="http://www.w3.org/1999/xlink" content-type="zoobank" xlink:type="simple">https://zoobank.org/412DCAC8-50F4-49D0-9F67-94D160AF1915</object-id>
            </tp:taxon-name><tp:taxon-authority>Chen, Li, Peng &amp; Liu</tp:taxon-authority><tp:taxon-status xmlns:xlink="http://www.w3.org/1999/xlink" xlink:type="simple">sp. nov.</tp:taxon-status><xref ref-type="fig" rid="F5">Figs 5</xref><xref ref-type="fig" rid="F6">, 6</xref></tp:nomenclature><tp:treatment-sec sec-type="material" id="SECID0EOHBK"><title>Material examined.</title><p><bold><italic>Holotype</italic>.</bold><abbrev xmlns:xlink="http://www.w3.org/1999/xlink" xlink:title="Nanning Normal University" id="ABBRID0EZHBK" xlink:type="simple">NNU</abbrev> 00876, adult male, collected at the Shiwandashan National Nature Reserve, Shangsi County, Guangxi, China (<named-content xmlns:xlink="http://www.w3.org/1999/xlink" content-type="dwc:verbatimCoordinates" xlink:type="simple"><named-content content-type="geo-json" specific-use="{&#34;type&#34;:&#34;Point&#34;,&#34;coordinates&#34;:[107.903000,21.917000]}" id="NCID0EAIBK" xlink:type="simple">21°55'1.2"N, 107°54'10.8"E</named-content></named-content>; elevation 512 m), collected by Wei-Cai Chen on 18 June 2022. <bold><italic>Paratypes</italic>.</bold><abbrev xmlns:xlink="http://www.w3.org/1999/xlink" xlink:title="Nanning Normal University" id="ABBRID0EJIBK" xlink:type="simple">NNU</abbrev> 00560–561, two adult males, <abbrev xmlns:xlink="http://www.w3.org/1999/xlink" xlink:title="Nanning Normal University" id="ABBRID0ENIBK" xlink:type="simple">NNU</abbrev> 00557–559, three adult females, collected at the same locality as the holotype on 10 June 2021; <abbrev xmlns:xlink="http://www.w3.org/1999/xlink" xlink:title="Nanning Normal University" id="ABBRID0ERIBK" xlink:type="simple">NNU</abbrev> 00569–571, three adult females, collected at the same locality as the holotype on 1 July 2021; <abbrev xmlns:xlink="http://www.w3.org/1999/xlink" xlink:title="Nanning Normal University" id="ABBRID0EVIBK" xlink:type="simple">NNU</abbrev> 00875, one adult male, <abbrev xmlns:xlink="http://www.w3.org/1999/xlink" xlink:title="Nanning Normal University" id="ABBRID0EZIBK" xlink:type="simple">NNU</abbrev> 00877–880, four adult females, collected at the same locality and time as the holotype. All specimens were collected by Wei-Cai Chen.</p></tp:treatment-sec><tp:treatment-sec sec-type="etymology" id="SECID0E4IBK"><title>Etymology.</title><p>The species name <italic><tp:taxon-name><tp:taxon-name-part taxon-name-part-type="genus" reg="Leptobrachella"/><tp:taxon-name-part taxon-name-part-type="species" reg="guinanensis">guinanensis</tp:taxon-name-part></tp:taxon-name></italic> is derived from the geographic distribution of this species, specifically the southern Guangxi region. The suggested English name for this species is Gui Nan Leaf Litter Toad, while the Chinese name is Gui Nan Zhang Tu Chan (桂南掌突蟾).</p></tp:treatment-sec><tp:treatment-sec sec-type="diagnosis" id="SECID0ENJBK"><title>Diagnosis.</title><p><italic><tp:taxon-name><tp:taxon-name-part taxon-name-part-type="genus" reg="Leptobrachella">Leptobrachella</tp:taxon-name-part><tp:taxon-name-part taxon-name-part-type="species" reg="guinanensis">guinanensis</tp:taxon-name-part></tp:taxon-name></italic> sp. nov. can be distinguished from its congeners by a combination of the following characters: (1) <abbrev xmlns:xlink="http://www.w3.org/1999/xlink" xlink:title="snout-vent length" id="ABBRID0E5JBK" xlink:type="simple">SVL</abbrev> 30.5–32.5 mm in males; 38.7–41.8 mm in females; (2) 1/3 toe webbing, wide lateral fringes; (3) dorsal surface shagreened with small, raised tubercles and longitudinal ridges; (4) ventral surface creamy white without dark brown spots; (5) throat immaculate creamy white and its margin concentrated brown spots; (6) iris bicoloured, upper half light copper, transitioning to silver in lower half; (7) crossbars of hindlimbs with tubercles; (8) distinct dermal ridges under the toes; (9) a pair of glands under the vent; (10) tibia-tarsal articulation reaching to centre of eye; (11) relatively higher dominant frequency of advertisement calls (7.3–8.3 kHz).</p></tp:treatment-sec><tp:treatment-sec sec-type="description" id="SECID0ECKBK"><title>Description of holotype.</title><p>Adult male, <abbrev xmlns:xlink="http://www.w3.org/1999/xlink" xlink:title="snout-vent length" id="ABBRID0EIKBK" xlink:type="simple">SVL</abbrev> = 30.5 mm, head width less than length (<abbrev xmlns:xlink="http://www.w3.org/1999/xlink" xlink:title="head width at commissure of jaws" id="ABBRID0EMKBK" xlink:type="simple">HW</abbrev>/<abbrev xmlns:xlink="http://www.w3.org/1999/xlink" xlink:title="head length from the tip of snout to rear of jaws" id="ABBRID0EQKBK" xlink:type="simple">HL</abbrev> = 0.93); snout protruding, projecting over the lower jaw; nostril oval, closer to the tip of snout than eye; canthus rostralis distinct; loreal region sloping and slightly concave; interorbital region flat; pupil vertical; eye diameter near equal to snout length (<abbrev xmlns:xlink="http://www.w3.org/1999/xlink" xlink:title="diameter of the exposed portion of eyeball" id="ABBRID0EUKBK" xlink:type="simple">ED</abbrev>/<abbrev xmlns:xlink="http://www.w3.org/1999/xlink" xlink:title="snout length from the tip of snout to the anterior eye corner" id="ABBRID0EYKBK" xlink:type="simple">SNT</abbrev> = 0.99); tympanum distinct and rounded, and its diameter conspicuously less than eye diameter (<abbrev xmlns:xlink="http://www.w3.org/1999/xlink" xlink:title="horizontal diameter of tympanum" id="ABBRID0E3KBK" xlink:type="simple">TD</abbrev>/<abbrev xmlns:xlink="http://www.w3.org/1999/xlink" xlink:title="diameter of the exposed portion of eyeball" id="ABBRID0EALBK" xlink:type="simple">ED</abbrev> = 0.41); supratympanic fold distinct, raised from corner of eye to supra-axillary gland; vomerine teeth absent; vocal sac openings located laterally on the floor of mouth; tongue with a shallow notch at the posterior tip.</p><p>Tips of fingers rounded and slightly swollen; relative finger lengths I &lt; II &lt; IV &lt; III; nuptial pad absent; subarticular tubercles absent; prominent inner palmar tubercle, separated from the small outer palmar tubercle; finger webbing and dermal fringes absent. Tips of toes rounded, slightly swollen; relative toe lengths I &lt; II &lt; V &lt; III &lt; IV; subarticular tubercles absent, replaced by distinct dermal ridges; pronounced large, oval inner metatarsal tubercle; outer metatarsal tubercle absent; 1/3 toe webbing; lateral fringes wide. <abbrev xmlns:xlink="http://www.w3.org/1999/xlink" xlink:title="tibia length with flexed hindlimb" id="ABBRID0EGLBK" xlink:type="simple">TIB</abbrev>/<abbrev xmlns:xlink="http://www.w3.org/1999/xlink" xlink:title="snout-vent length" id="ABBRID0EKLBK" xlink:type="simple">SVL</abbrev> = 0.51; tibia-tarsal articulation reaching to the centre of eye; heels not meeting when thighs are appressed at right angles to body (Fig. <xref ref-type="fig" rid="F5">5</xref>).</p><fig id="F5" position="float" orientation="portrait"><object-id xmlns:xlink="http://www.w3.org/1999/xlink" content-type="doi" xlink:type="simple">10.3897/zookeys.1192.98352.figure5</object-id><object-id xmlns:xlink="http://www.w3.org/1999/xlink" content-type="arpha" xlink:type="simple">89CFE76E-54FA-5B49-A188-08AE3D40F421</object-id><label>Figure 5.</label><caption><p>The holotype of <italic><tp:taxon-name><tp:taxon-name-part taxon-name-part-type="genus" reg="Leptobrachella">L.</tp:taxon-name-part><tp:taxon-name-part taxon-name-part-type="species" reg="guinanensis">guinanensis</tp:taxon-name-part></tp:taxon-name></italic> sp. nov. <bold>A</bold> dorsal view <bold>B</bold> ventral view <bold>C</bold> dorsolateral view <bold>D</bold> rear of the back and dorsal view of thighs <bold>E</bold> ventral view of hand <bold>F</bold> ventral view of foot. 1, tubercles on the crossbars; 2, femoral gland; 3, a pair of glands under the vent; 4, toe webbing; 5, wide lateral fringes on toe.</p></caption><graphic xmlns:xlink="http://www.w3.org/1999/xlink" xlink:href="zookeys-1192-257_article-98352__-g005.jpg" position="float" orientation="portrait" xlink:type="simple" id="oo_990965.jpg"><uri content-type="original_file" xlink:type="simple">https://binary.pensoft.net/fig/990965</uri></graphic></fig><p>Dorsal surface shagreened with small, raised tubercles and longitudinal ridges; belly and chest smooth without tubercles; anterior throat with several tubercles; ventral surface of limbs with creamy white tubercles; crossbars of hindlimbs with tubercles; flanks with several tubercles; pectoral glands oval, ~ 1.2 mm in diameter; femoral glands oval, ~ 1.3 mm in diameter, located on the posteroventral surface of thighs, closer to the knee than to the vent; supra-axillary glands distinct and rounded, ~ 0.9 mm in diameter; a pair of glands under the vent; and continued ventrolateral glandular line distinct (Fig. <xref ref-type="fig" rid="F5">5</xref>).</p></tp:treatment-sec><tp:treatment-sec sec-type="Colour of holotype in life" id="SECID0E3MBK"><title>Colour of holotype in life.</title><p>Dorsal surface brown, an inverted triangle marking between eyes, irregular markings on shoulder and the rear of back; flanks with light orange tubercles; tympanum pale brown; supratympanic line black from posterior corner of eye to supra-axillary glands; posterior corner of eye silver; wide brown bars on upper lip; flanks with irregular black spots; brown transverse bars distinct on dorsal surface of forelimbs and hindlimbs; upper arm surfaces light orange; ventral surface creamy white without dark brown spots; throat immaculate creamy white and its margin concentrated brown spots; ventral surfaces of limbs purplish grey; pectoral and femoral glands, and a pair of creamy white glands under the vent, supra-axillary glands light orange; pupil black; iris bicoloured, upper half light copper, transitioning to silver in lower half (Fig. <xref ref-type="fig" rid="F5">5</xref>).</p></tp:treatment-sec><tp:treatment-sec sec-type="Colour of holotype in preservative" id="SECID0EGNBK"><title>Colour of holotype in preservative.</title><p>Dorsum and limbs surfaces faded to a uniform grey; brown, inverted triangle marking distinctly visible between eyes; irregular black spots distinct on flanks; throat, chest, and belly creamy white; pectoral, femoral, supra-axillary, and ventrolateral glands creamy white; dark crossbars on limbs, fingers and toes remained distinct; upper arm and tibiotarsus faded to grey.</p></tp:treatment-sec><tp:treatment-sec sec-type="variation" id="SECID0ELNBK"><title>Variation.</title><p>Measurements of the type series are provided in Table <xref ref-type="table" rid="T3">3</xref> and Suppl. material <xref ref-type="supplementary-material" rid="S1">1</xref>: table S5. The black spots and tubercles on the flanks exhibit variation between individuals. Certain individuals possess more tubercles and longitudinal ridges on their dorsum and hindlimb surfaces (Fig. <xref ref-type="fig" rid="F6">6A</xref>), while others display a light brown colouration on their dorsum (Fig. <xref ref-type="fig" rid="F6">6B</xref>).</p><fig id="F6" position="float" orientation="portrait"><object-id xmlns:xlink="http://www.w3.org/1999/xlink" content-type="doi" xlink:type="simple">10.3897/zookeys.1192.98352.figure6</object-id><object-id xmlns:xlink="http://www.w3.org/1999/xlink" content-type="arpha" xlink:type="simple">4852FE31-27A3-5A4F-858A-6F8C3840FEE9</object-id><label>Figure 6.</label><caption><p><bold>A</bold> more tubercles and longitudinal ridges on dorsum and hindlimbs surfaces (NNU00875) <bold>B</bold> light brown on dorsum (NNU00569) <bold>C</bold> ventral view of the gravid female (NNU00880) <bold>D</bold> eggs creamy white without black poles.</p></caption><graphic xmlns:xlink="http://www.w3.org/1999/xlink" xlink:href="zookeys-1192-257_article-98352__-g006.jpg" position="float" orientation="portrait" xlink:type="simple" id="oo_990966.jpg"><uri content-type="original_file" xlink:type="simple">https://binary.pensoft.net/fig/990966</uri></graphic></fig></tp:treatment-sec><tp:treatment-sec sec-type="ecology" id="SECID0EWOBK"><title>Ecology and distribution.</title><p><italic><tp:taxon-name><tp:taxon-name-part taxon-name-part-type="genus" reg="Leptobrachella">Leptobrachella</tp:taxon-name-part><tp:taxon-name-part taxon-name-part-type="species" reg="guinanensis">guinanensis</tp:taxon-name-part></tp:taxon-name></italic> sp. nov. was discovered in the evergreen forest at <abbrev xmlns:xlink="http://www.w3.org/1999/xlink" xlink:title="Shiwandashan National Nature Reserve" id="ABBRID0EHPBK" xlink:type="simple">SWDS</abbrev>, at an elevation of 400–600 m. The individuals were observed near rocky streams between 20:00–24:00 h. Males were found calling while sitting on rocks near the stream ~ 0.5–1.0 m. Females were found to be gravid with creamy white eggs (Fig. <xref ref-type="fig" rid="F6">6C</xref>) and laid their eggs in a bag while being raised indoors (Fig. <xref ref-type="fig" rid="F6">6D</xref>). Currently, <italic><tp:taxon-name><tp:taxon-name-part taxon-name-part-type="genus" reg="Leptobrachella">L.</tp:taxon-name-part><tp:taxon-name-part taxon-name-part-type="species" reg="guinanensis">guinanensis</tp:taxon-name-part></tp:taxon-name></italic> sp. nov. is only known from <abbrev xmlns:xlink="http://www.w3.org/1999/xlink" xlink:title="Shiwandashan National Nature Reserve" id="ABBRID0E5PBK" xlink:type="simple">SWDS</abbrev>. So far within this reserve, we have identified four species of <italic><tp:taxon-name><tp:taxon-name-part taxon-name-part-type="genus" reg="Leptobrachella">Leptobrachella</tp:taxon-name-part></tp:taxon-name></italic>, namely <italic><tp:taxon-name><tp:taxon-name-part taxon-name-part-type="genus" reg="Leptobrachella">L.</tp:taxon-name-part><tp:taxon-name-part taxon-name-part-type="species" reg="guinanensis">guinanensis</tp:taxon-name-part></tp:taxon-name></italic> sp. nov., <italic><tp:taxon-name><tp:taxon-name-part taxon-name-part-type="genus" reg="Leptobrachella">L.</tp:taxon-name-part><tp:taxon-name-part taxon-name-part-type="species" reg="shangsiensis">shangsiensis</tp:taxon-name-part></tp:taxon-name></italic>, <italic><tp:taxon-name><tp:taxon-name-part taxon-name-part-type="genus" reg="Leptobrachella">L.</tp:taxon-name-part><tp:taxon-name-part taxon-name-part-type="species" reg="shiwandashanensis">shiwandashanensis</tp:taxon-name-part></tp:taxon-name></italic>, and <italic><tp:taxon-name><tp:taxon-name-part taxon-name-part-type="genus" reg="Leptobrachella">L.</tp:taxon-name-part><tp:taxon-name-part taxon-name-part-type="species" reg="sungi">sungi</tp:taxon-name-part></tp:taxon-name></italic>.</p></tp:treatment-sec><tp:treatment-sec sec-type="comparisons" id="SECID0EVRBK"><title>Comparison.</title><p>Table <xref ref-type="table" rid="T2">2</xref> presents a concise overview of the diagnostic morphological characters of species found north of the Isthmus of Kra. <italic><tp:taxon-name><tp:taxon-name-part taxon-name-part-type="genus" reg="Leptobrachella">Leptobrachella</tp:taxon-name-part><tp:taxon-name-part taxon-name-part-type="species" reg="guinanensis">guinanensis</tp:taxon-name-part></tp:taxon-name></italic> sp. nov. can clearly be distinguished from its phylogenetically close congeners, <italic><tp:taxon-name><tp:taxon-name-part taxon-name-part-type="genus" reg="Leptobrachella">L.</tp:taxon-name-part><tp:taxon-name-part taxon-name-part-type="species" reg="ventripunctata">ventripunctata</tp:taxon-name-part></tp:taxon-name></italic>. <italic><tp:taxon-name><tp:taxon-name-part taxon-name-part-type="genus" reg="Leptobrachella">Leptobrachella</tp:taxon-name-part><tp:taxon-name-part taxon-name-part-type="species" reg="guinanensis">guinanensis</tp:taxon-name-part></tp:taxon-name></italic> sp. nov. differs from <italic><tp:taxon-name><tp:taxon-name-part taxon-name-part-type="genus" reg="Leptobrachella">L.</tp:taxon-name-part><tp:taxon-name-part taxon-name-part-type="species" reg="ventripunctata">ventripunctata</tp:taxon-name-part></tp:taxon-name></italic> by a larger body size (<abbrev xmlns:xlink="http://www.w3.org/1999/xlink" xlink:title="snout-vent length" id="ABBRID0ELTBK" xlink:type="simple">SVL</abbrev> 30.5–32.5 mm in males; 38.7–41.8 mm in females vs 25.5–28.0 mm in males, 31.5–35.0 mm in females), ventral surface creamy white without brown spots (vs chest and belly creamy white with many scattered brown spots), ventral surfaces of limbs purplish grey (vs ventral surface of limbs grey-brown with dark brown and white speckling or dots), 1/3 toe webbing and toe lateral fringes wide (vs no toe webbing and lateral fringes), dermal ridges distinct under toes (vs absent) (Fig. <xref ref-type="fig" rid="F7">7</xref>), tibia-tarsal articulation reaching the centre of eye (vs the level between tympanum and posterior of eye), heels not meeting when thighs are appressed at right angles to body (vs heels overlapping). In addition, <italic><tp:taxon-name><tp:taxon-name-part taxon-name-part-type="genus" reg="Leptobrachella">L.</tp:taxon-name-part><tp:taxon-name-part taxon-name-part-type="species" reg="guinanensis">guinanensis</tp:taxon-name-part></tp:taxon-name></italic> sp. nov. differs from <italic><tp:taxon-name><tp:taxon-name-part taxon-name-part-type="genus" reg="Leptobrachella">L.</tp:taxon-name-part><tp:taxon-name-part taxon-name-part-type="species" reg="ventripunctata">ventripunctata</tp:taxon-name-part></tp:taxon-name></italic> by relatively high dominant frequencies (7.3–8.3 kHz vs 6.1–6.4 kHz), call durations (mean 25.5 ms, ranging 23–31 ms vs mean 145 ms, ranging 65–430 ms) and call intervals (mean 91.2 ms, ranging 55–133 ms vs mean 134 ms, ranging 31–416 ms) (Table <xref ref-type="table" rid="T4">4</xref>). Secondly, <italic><tp:taxon-name><tp:taxon-name-part taxon-name-part-type="genus" reg="Leptobrachella">L.</tp:taxon-name-part><tp:taxon-name-part taxon-name-part-type="species" reg="guinanensis">guinanensis</tp:taxon-name-part></tp:taxon-name></italic> sp. nov. can be easily distinguished from its sympatric species, <italic><tp:taxon-name><tp:taxon-name-part taxon-name-part-type="genus" reg="Leptobrachella">L.</tp:taxon-name-part><tp:taxon-name-part taxon-name-part-type="species" reg="shangsiensis">shangsiensis</tp:taxon-name-part></tp:taxon-name></italic>, <italic><tp:taxon-name><tp:taxon-name-part taxon-name-part-type="genus" reg="Leptobrachella">L.</tp:taxon-name-part><tp:taxon-name-part taxon-name-part-type="species" reg="shiwandashanensis">shiwandashanensis</tp:taxon-name-part></tp:taxon-name></italic>, and <italic><tp:taxon-name><tp:taxon-name-part taxon-name-part-type="genus" reg="Leptobrachella">L.</tp:taxon-name-part><tp:taxon-name-part taxon-name-part-type="species" reg="sungi">sungi</tp:taxon-name-part></tp:taxon-name></italic>. <italic><tp:taxon-name><tp:taxon-name-part taxon-name-part-type="genus" reg="Leptobrachella">Leptobrachella</tp:taxon-name-part><tp:taxon-name-part taxon-name-part-type="species" reg="guinanensis">guinanensis</tp:taxon-name-part></tp:taxon-name></italic> sp. nov. differs from <italic><tp:taxon-name><tp:taxon-name-part taxon-name-part-type="genus" reg="Leptobrachella">L.</tp:taxon-name-part><tp:taxon-name-part taxon-name-part-type="species" reg="shangsiensis">shangsiensis</tp:taxon-name-part></tp:taxon-name></italic> by a larger body size (<abbrev xmlns:xlink="http://www.w3.org/1999/xlink" xlink:title="snout-vent length" id="ABBRID0EPWBK" xlink:type="simple">SVL</abbrev> 30.5–32.5 mm in males, 38.7–41.8 mm in females vs 24.9–29.4 mm in males, 30.8–35.9 mm in females), crossbars of hindlimbs with tubercles (vs lack of tubercles on crossbars of hindlimbs), 1/3 toe webbing (vs toe webbing rudimentary), head width less than length (<abbrev xmlns:xlink="http://www.w3.org/1999/xlink" xlink:title="head width at commissure of jaws" id="ABBRID0ETWBK" xlink:type="simple">HW</abbrev>/<abbrev xmlns:xlink="http://www.w3.org/1999/xlink" xlink:title="head length from the tip of snout to rear of jaws" id="ABBRID0EXWBK" xlink:type="simple">HL</abbrev> = 0.93 vs <abbrev xmlns:xlink="http://www.w3.org/1999/xlink" xlink:title="head width at commissure of jaws" id="ABBRID0E2WBK" xlink:type="simple">HW</abbrev>/<abbrev xmlns:xlink="http://www.w3.org/1999/xlink" xlink:title="head length from the tip of snout to rear of jaws" id="ABBRID0E6WBK" xlink:type="simple">HL</abbrev> = 1.15), eye diameter near equal to snout length (<abbrev xmlns:xlink="http://www.w3.org/1999/xlink" xlink:title="diameter of the exposed portion of eyeball" id="ABBRID0EDXBK" xlink:type="simple">ED</abbrev>/<abbrev xmlns:xlink="http://www.w3.org/1999/xlink" xlink:title="snout length from the tip of snout to the anterior eye corner" id="ABBRID0EHXBK" xlink:type="simple">SNT</abbrev> = 0.99 vs <abbrev xmlns:xlink="http://www.w3.org/1999/xlink" xlink:title="diameter of the exposed portion of eyeball" id="ABBRID0ELXBK" xlink:type="simple">ED</abbrev>/<abbrev xmlns:xlink="http://www.w3.org/1999/xlink" xlink:title="snout length from the tip of snout to the anterior eye corner" id="ABBRID0EPXBK" xlink:type="simple">SNT</abbrev> = 0.78), a pair of glands under the vent (vs absent glands under the vent), dominant frequencies (7.3–8.3 kHz vs 5.5–6.5 kHz), call duration (mean 25.5 ms, ranging 23–31 ms vs mean 66.0 ms, ranging 64–69 ms; Table <xref ref-type="table" rid="T4">4</xref>). <italic><tp:taxon-name><tp:taxon-name-part taxon-name-part-type="genus" reg="Leptobrachella">Leptobrachella</tp:taxon-name-part><tp:taxon-name-part taxon-name-part-type="species" reg="guinanensis">guinanensis</tp:taxon-name-part></tp:taxon-name></italic> sp. nov. differs from <italic><tp:taxon-name><tp:taxon-name-part taxon-name-part-type="genus" reg="Leptobrachella">L.</tp:taxon-name-part><tp:taxon-name-part taxon-name-part-type="species" reg="shiwandashanensis">shiwandashanensis</tp:taxon-name-part></tp:taxon-name></italic> by relatively larger body size (<abbrev xmlns:xlink="http://www.w3.org/1999/xlink" xlink:title="snout-vent length" id="ABBRID0ENYBK" xlink:type="simple">SVL</abbrev> 30.5–32.5 mm in males; 38.7–41.8 mm in females vs 26.8–29.7 mm in males, 33.7–35.9 mm in females), 1/3 toe webbing and wide lateral fringes on toe (vs no webbing and no lateral fringes on toe), tibia-tarsal articulation reaching to the centre of eye (vs posterior of eye), a pair of glands under the vent (vs absent glands under the vent), dominant frequencies (7.3–8.3 kHz vs 5.3–5.7 kHz), call duration (mean 25.5 ms vs mean 226.6 ms; Table <xref ref-type="table" rid="T4">4</xref>). <italic><tp:taxon-name><tp:taxon-name-part taxon-name-part-type="genus" reg="Leptobrachella">Leptobrachella</tp:taxon-name-part><tp:taxon-name-part taxon-name-part-type="species" reg="guinanensis">guinanensis</tp:taxon-name-part></tp:taxon-name></italic> sp. nov. differs from <italic><tp:taxon-name><tp:taxon-name-part taxon-name-part-type="genus" reg="Leptobrachella">L.</tp:taxon-name-part><tp:taxon-name-part taxon-name-part-type="species" reg="sungi">sungi</tp:taxon-name-part></tp:taxon-name></italic> by conspicuously smaller body size (<abbrev xmlns:xlink="http://www.w3.org/1999/xlink" xlink:title="snout-vent length" id="ABBRID0ELZBK" xlink:type="simple">SVL</abbrev> 30.5–32.5 mm in males; 38.7–41.8 mm in females vs <abbrev xmlns:xlink="http://www.w3.org/1999/xlink" xlink:title="snout-vent length" id="ABBRID0EPZBK" xlink:type="simple">SVL</abbrev> 48.3–52.7 mm in males, 56.7–58.9 mm in females); iris bicoloured, upper half light copper, transitioning to silver in lower half (vs uniform gold green iris), finger II longer than finger I (vs finger I and II equal in length), tympanum distinct and rounded (vs indistinct), dorsal surface brown, an inverted triangle marking between eyes, irregular markings on shoulder and the rear of back (vs dorsum uniformly light brown or with light spots), dominant frequencies (7.3–8.3 kHz vs 2.0–2.7 kHz), call duration (mean 25.5 ms vs mean 59.4 ms), call intervals (mean 91.2 ms vs mean 478.4 ms) (Table <xref ref-type="table" rid="T4">4</xref>).</p><fig id="F7" position="float" orientation="portrait"><object-id xmlns:xlink="http://www.w3.org/1999/xlink" content-type="doi" xlink:type="simple">10.3897/zookeys.1192.98352.figure7</object-id><object-id xmlns:xlink="http://www.w3.org/1999/xlink" content-type="arpha" xlink:type="simple">A1F7F692-1535-5F0A-9725-666515907A48</object-id><label>Figure 7.</label><caption><p>Morphological characters compared between <italic><tp:taxon-name><tp:taxon-name-part taxon-name-part-type="genus" reg="Leptobrachella">L.</tp:taxon-name-part><tp:taxon-name-part taxon-name-part-type="species" reg="guinanensis">guinanensis</tp:taxon-name-part></tp:taxon-name></italic> sp. nov. and <italic><tp:taxon-name><tp:taxon-name-part taxon-name-part-type="genus" reg="Leptobrachella">L.</tp:taxon-name-part><tp:taxon-name-part taxon-name-part-type="species" reg="ventripunctata">ventripunctata</tp:taxon-name-part></tp:taxon-name></italic><bold>A1–6</bold><italic><tp:taxon-name><tp:taxon-name-part taxon-name-part-type="genus" reg="Leptobrachella">L.</tp:taxon-name-part><tp:taxon-name-part taxon-name-part-type="species" reg="guinanensis">guinanensis</tp:taxon-name-part></tp:taxon-name></italic> sp. nov. <bold>B1–6</bold><italic><tp:taxon-name><tp:taxon-name-part taxon-name-part-type="genus" reg="Leptobrachella">L.</tp:taxon-name-part><tp:taxon-name-part taxon-name-part-type="species" reg="ventripunctata">ventripunctata</tp:taxon-name-part></tp:taxon-name></italic><bold>A1, B1</bold> dorsal view <bold>A2, B2</bold> dorsolateral view <bold>A3, B3</bold> ventral view <bold>A4, B4</bold> ventral view of hand <bold>A5, B5</bold> ventral view of foot <bold>A6, B6</bold> ventral view of the gravid female.</p></caption><graphic xmlns:xlink="http://www.w3.org/1999/xlink" xlink:href="zookeys-1192-257_article-98352__-g007.jpg" position="float" orientation="portrait" xlink:type="simple" id="oo_990967.jpg"><uri content-type="original_file" xlink:type="simple">https://binary.pensoft.net/fig/990967</uri></graphic></fig><p>Finally, <italic><tp:taxon-name><tp:taxon-name-part taxon-name-part-type="genus" reg="Leptobrachella">L.</tp:taxon-name-part><tp:taxon-name-part taxon-name-part-type="species" reg="guinanensis">guinanensis</tp:taxon-name-part></tp:taxon-name></italic> sp. nov. can be differentiated from other species in the genus <italic><tp:taxon-name><tp:taxon-name-part taxon-name-part-type="genus" reg="Leptobrachella">Leptobrachella</tp:taxon-name-part></tp:taxon-name></italic> based on distinctive bioacoustics and morphological diagnostic characters (for details see Table <xref ref-type="table" rid="T2">2</xref>, Suppl. material <xref ref-type="supplementary-material" rid="S1">1</xref>: table S4), as well as genetic divergences (Suppl. material <xref ref-type="supplementary-material" rid="S1">1</xref>: table S3).</p></tp:treatment-sec><tp:treatment-sec><!--Section generated to contain objects referenced in tp:taxon-treatment.--><table-wrap id="T3" position="float" orientation="portrait"><label>Table 3.</label><caption><p>Morphometric measurements and comparisons between <italic><tp:taxon-name><tp:taxon-name-part taxon-name-part-type="genus" reg="Leptobrachella">L.</tp:taxon-name-part><tp:taxon-name-part taxon-name-part-type="species" reg="guinanensis">guinanensis</tp:taxon-name-part></tp:taxon-name></italic> sp. nov. and <italic><tp:taxon-name><tp:taxon-name-part taxon-name-part-type="genus" reg="Leptobrachella">L.</tp:taxon-name-part><tp:taxon-name-part taxon-name-part-type="species" reg="ventripunctata">ventripunctata</tp:taxon-name-part></tp:taxon-name></italic>. “*” indicates <italic>p</italic>-value &lt; 0.05; <abbrev xmlns:xlink="http://www.w3.org/1999/xlink" xlink:title="Jinzhongshan National Nature Reserve" id="ABBRID0E5CAK" xlink:type="simple">JZS</abbrev> = Jinzhongshan National Nature Reserve; SD = Standard deviation.</p></caption><table id="TID0EWJBK" rules="all"><tbody><tr><th rowspan="3" colspan="1">Characters</th><th rowspan="1" colspan="2"><italic>p</italic>-value from Mann-Whitney <italic>U</italic> test</th><th rowspan="1" colspan="2"><italic><tp:taxon-name><tp:taxon-name-part taxon-name-part-type="genus" reg="Leptobrachella">L.</tp:taxon-name-part><tp:taxon-name-part taxon-name-part-type="species" reg="guinanensis">guinanensis</tp:taxon-name-part></tp:taxon-name></italic> sp. nov.</th><th rowspan="1" colspan="2"><italic><tp:taxon-name><tp:taxon-name-part taxon-name-part-type="genus" reg="Leptobrachella">L.</tp:taxon-name-part><tp:taxon-name-part taxon-name-part-type="species" reg="ventripunctata">ventripunctata</tp:taxon-name-part></tp:taxon-name></italic> (<abbrev xmlns:xlink="http://www.w3.org/1999/xlink" xlink:title="Jinzhongshan National Nature Reserve" id="ABBRID0EQEAK" xlink:type="simple">JZS</abbrev>)</th><th rowspan="1" colspan="1"><italic><tp:taxon-name><tp:taxon-name-part taxon-name-part-type="genus" reg="Leptobrachella">L.</tp:taxon-name-part><tp:taxon-name-part taxon-name-part-type="species" reg="ventripunctata">ventripunctata</tp:taxon-name-part></tp:taxon-name></italic> (paratypes; <xref ref-type="bibr" rid="B10">Fei et al. 1992</xref>)</th></tr><tr><th rowspan="1" colspan="1">Male</th><th rowspan="1" colspan="1">Female</th><th rowspan="1" colspan="1">Males (<italic>n</italic> = 4)</th><th rowspan="1" colspan="1">Female (<italic>n</italic> = 10)</th><th rowspan="1" colspan="1">Males (<italic>n</italic> = 5)</th><th rowspan="1" colspan="1">Females (<italic>n</italic> = 4)</th><th rowspan="1" colspan="1">Males (<italic>n</italic> = 10)</th></tr><tr><th rowspan="1" colspan="1">New species vs <italic><tp:taxon-name><tp:taxon-name-part taxon-name-part-type="genus" reg="Leptobrachella">L.</tp:taxon-name-part><tp:taxon-name-part taxon-name-part-type="species" reg="ventripunctata">ventripunctata</tp:taxon-name-part></tp:taxon-name></italic></th><th rowspan="1" colspan="1">New species vs <italic><tp:taxon-name><tp:taxon-name-part taxon-name-part-type="genus" reg="Leptobrachella">L.</tp:taxon-name-part><tp:taxon-name-part taxon-name-part-type="species" reg="ventripunctata">ventripunctata</tp:taxon-name-part></tp:taxon-name></italic></th><th rowspan="1" colspan="1">Range (mean ± SD) (mm)</th><th rowspan="1" colspan="1">Range (mean ± SD) (mm)</th><th rowspan="1" colspan="1">Range (mean ± SD) (mm)</th><th rowspan="1" colspan="1">Range (mean ± SD) (mm)</th><th rowspan="1" colspan="1">Range (mean) (mm)</th></tr><tr><td rowspan="1" colspan="1">
                  <abbrev xmlns:xlink="http://www.w3.org/1999/xlink" xlink:title="snout-vent length" id="ABBRID0E4HAK" xlink:type="simple">SVL</abbrev>
                </td><td rowspan="1" colspan="1">0.014*</td><td rowspan="1" colspan="1">0.005*</td><td rowspan="1" colspan="1">30.5–32.5 (31.8 ± 0.9)</td><td rowspan="1" colspan="1">38.7–41.8 (39.8 ± 1.5)</td><td rowspan="1" colspan="1">24.0–26.9 (26.0 ± 1.2)</td><td rowspan="1" colspan="1">32.0–34.5 (33.4 ± 1.1)</td><td rowspan="1" colspan="1">25.5–28.0 (26.5)</td></tr><tr><td rowspan="1" colspan="1">
                  <abbrev xmlns:xlink="http://www.w3.org/1999/xlink" xlink:title="head length from the tip of snout to rear of jaws" id="ABBRID0E2IAK" xlink:type="simple">HL</abbrev>
                </td><td rowspan="1" colspan="1">0.806</td><td rowspan="1" colspan="1">0.011*</td><td rowspan="1" colspan="1">11.0–11.8 (11.3 ± 0.4)</td><td rowspan="1" colspan="1">14.0–15.3 (14.6 ± 0.4)</td><td rowspan="1" colspan="1">8.7–9.7 (9.3 ± 0.4)</td><td rowspan="1" colspan="1">11.1–12.0 (11.4 ± 0.4)</td><td rowspan="1" colspan="1">9.2–10.0 (9.6)</td></tr><tr><td rowspan="1" colspan="1">
                  <abbrev xmlns:xlink="http://www.w3.org/1999/xlink" xlink:title="head width at commissure of jaws" id="ABBRID0EZJAK" xlink:type="simple">HW</abbrev>
                </td><td rowspan="1" colspan="1">0.142</td><td rowspan="1" colspan="1">0.048*</td><td rowspan="1" colspan="1">11.0–11.6 (11.4 ± 0.3)</td><td rowspan="1" colspan="1">14.0–15.5 (14.7 ± 0.6)</td><td rowspan="1" colspan="1">8.5–9.3 (9.0 ± 0.4)</td><td rowspan="1" colspan="1">11.1–12.5 (11.6 ± 0.6)</td><td rowspan="1" colspan="1">9.0–9.5 (9.5)</td></tr><tr><td rowspan="1" colspan="1">
                  <abbrev xmlns:xlink="http://www.w3.org/1999/xlink" xlink:title="snout length from the tip of snout to the anterior eye corner" id="ABBRID0EXKAK" xlink:type="simple">SNT</abbrev>
                </td><td rowspan="1" colspan="1">0.462</td><td rowspan="1" colspan="1">0.396</td><td rowspan="1" colspan="1">4.6–5.4 (4.9 ± 0.3)</td><td rowspan="1" colspan="1">5.1–6.5 (5.9 ± 0.4)</td><td rowspan="1" colspan="1">3.4–4.2 (3.8 ± 0.4)</td><td rowspan="1" colspan="1">4.6–4.9 (4.8 ± 0.1)</td><td rowspan="1" colspan="1">4.0–4.2 (4.1)</td></tr><tr><td rowspan="1" colspan="1">
                  <abbrev xmlns:xlink="http://www.w3.org/1999/xlink" xlink:title="diameter of the exposed portion of eyeball" id="ABBRID0EVLAK" xlink:type="simple">ED</abbrev>
                </td><td rowspan="1" colspan="1">0.014*</td><td rowspan="1" colspan="1">0.396</td><td rowspan="1" colspan="1">4.6–5.1 (4.9 ± .02)</td><td rowspan="1" colspan="1">5.2–5.9 (5.6 ± 0.2)</td><td rowspan="1" colspan="1">3.2–3.6 (3.5 ± 0.2)</td><td rowspan="1" colspan="1">4.3–5.1 (4.7 ± 0.4)</td><td rowspan="1" colspan="1">3.6–4.0 (3.8)</td></tr><tr><td rowspan="1" colspan="1">
                  <abbrev xmlns:xlink="http://www.w3.org/1999/xlink" xlink:title="interorbital distance, the shortest distance between the anterior corners of the orbits" id="ABBRID0ETMAK" xlink:type="simple">IOD</abbrev>
                </td><td rowspan="1" colspan="1">0.806</td><td rowspan="1" colspan="1">0.480</td><td rowspan="1" colspan="1">3.1–3.9 (3.5 ± 0.4)</td><td rowspan="1" colspan="1">3.7–4.3 (4.0 ± 0.3)</td><td rowspan="1" colspan="1">2.5–3.1 (2.9 ± 0.2)</td><td rowspan="1" colspan="1">2.9–3.2 (3.0 ± 0.1)</td><td rowspan="1" colspan="1">2.9–3.3(3.0)</td></tr><tr><td rowspan="1" colspan="1">
                  <abbrev xmlns:xlink="http://www.w3.org/1999/xlink" xlink:title="internarial space distance" id="ABBRID0ERNAK" xlink:type="simple">IN</abbrev>
                </td><td rowspan="1" colspan="1">0.014*</td><td rowspan="1" colspan="1">0.258</td><td rowspan="1" colspan="1">3.4–4.1 (3.7 ± 0.3)</td><td rowspan="1" colspan="1">3.7–5.0 (4.2 ± 0.4)</td><td rowspan="1" colspan="1">2.3–2.8 (2.6 ± 0.2)</td><td rowspan="1" colspan="1">3.2–3.8 (3.6 ± 0.3)</td><td rowspan="1" colspan="1">Unknown</td></tr><tr><td rowspan="1" colspan="1">
                  <abbrev xmlns:xlink="http://www.w3.org/1999/xlink" xlink:title="distance from the eye to nostril, measured from the anterior corner of the eye to the posterior margin of the nostril" id="ABBRID0EPOAK" xlink:type="simple">EN</abbrev>
                </td><td rowspan="1" colspan="1">0.086</td><td rowspan="1" colspan="1">0.016*</td><td rowspan="1" colspan="1">2.1–2.8 (2.5 ± 0.3)</td><td rowspan="1" colspan="1">2.9–3.3 (3.0 ± 0.1)</td><td rowspan="1" colspan="1">1.4–2.0 (1.8 ± 0.3)</td><td rowspan="1" colspan="1">2.2–2.4 (2.3 ± 0.1)</td><td rowspan="1" colspan="1">Unknown</td></tr><tr><td rowspan="1" colspan="1">
                  <abbrev xmlns:xlink="http://www.w3.org/1999/xlink" xlink:title="horizontal diameter of tympanum" id="ABBRID0ENPAK" xlink:type="simple">TD</abbrev>
                </td><td rowspan="1" colspan="1">0.142</td><td rowspan="1" colspan="1">0.120</td><td rowspan="1" colspan="1">1.9–2.2 (2.0 ± 0.1)</td><td rowspan="1" colspan="1">1.7–2.9 (2.4 ± 0.4)</td><td rowspan="1" colspan="1">1.5–2.2 (2.0 ± 0.3)</td><td rowspan="1" colspan="1">2.0–2.7 (2.3 ± 0.4)</td><td rowspan="1" colspan="1">1.7–2.0 (1.8)</td></tr><tr><td rowspan="1" colspan="1">
                  <abbrev xmlns:xlink="http://www.w3.org/1999/xlink" xlink:title="distance from anterior edge of the tympanum to posterior eye corner" id="ABBRID0ELQAK" xlink:type="simple">TED</abbrev>
                </td><td rowspan="1" colspan="1">0.624</td><td rowspan="1" colspan="1">0.048*</td><td rowspan="1" colspan="1">1.2–1.5 (1.3 ± 0.1)</td><td rowspan="1" colspan="1">2.0–2.8 (2.3 ± 0.3)</td><td rowspan="1" colspan="1">0.8–1.3 (1.1 ± 0.2)</td><td rowspan="1" colspan="1">1.3–1.8 (1.6 ± 0.2)</td><td rowspan="1" colspan="1">Unknown</td></tr><tr><td rowspan="1" colspan="1">
                  <abbrev xmlns:xlink="http://www.w3.org/1999/xlink" xlink:title="tibia length with flexed hindlimb" id="ABBRID0EJRAK" xlink:type="simple">TIB</abbrev>
                </td><td rowspan="1" colspan="1">0.327</td><td rowspan="1" colspan="1">0.005*</td><td rowspan="1" colspan="1">15.2–15.9 (15.5 ± 0.4)</td><td rowspan="1" colspan="1">18.5–19.4 (19.0 ± 0.3)</td><td rowspan="1" colspan="1">12.0–12.8 (12.3 ± 0.3)</td><td rowspan="1" colspan="1">13.9–15.2 (14.6 ± 0.5)</td><td rowspan="1" colspan="1">11.4–13.3 (12.1)</td></tr><tr><td rowspan="1" colspan="1">
                  <abbrev xmlns:xlink="http://www.w3.org/1999/xlink" xlink:title="forelimb length from elbow to the tip of third finger" id="ABBRID0EHSAK" xlink:type="simple">FLL</abbrev>
                </td><td rowspan="1" colspan="1">0.014*</td><td rowspan="1" colspan="1">0.480</td><td rowspan="1" colspan="1">14.4–15.4 (14.9 ± 0.5)</td><td rowspan="1" colspan="1">17.9–19.4 (18.8 ± 0.6)</td><td rowspan="1" colspan="1">12.3–13.3 (12.9 ± 0.4)</td><td rowspan="1" colspan="1">14.9–16.9 (15.5 ± 0.9)</td><td rowspan="1" colspan="1">12.1–14.2 (12.9)</td></tr><tr><td rowspan="1" colspan="1">
                  <abbrev xmlns:xlink="http://www.w3.org/1999/xlink" xlink:title="thigh length from vent to knee" id="ABBRID0EFTAK" xlink:type="simple">THL</abbrev>
                </td><td rowspan="1" colspan="1">0.462</td><td rowspan="1" colspan="1">0.157</td><td rowspan="1" colspan="1">13.0–15.8 (14.5 ± 1.5)</td><td rowspan="1" colspan="1">18.2–19.6 (18.7 ± 0.5)</td><td rowspan="1" colspan="1">11.4–13.1 (12.2 ± 0.8)</td><td rowspan="1" colspan="1">14.6–16.6 (15.2 ± 0.9)</td><td rowspan="1" colspan="1">Unknown</td></tr><tr><td rowspan="1" colspan="1">
                  <abbrev xmlns:xlink="http://www.w3.org/1999/xlink" xlink:title="manus length from the tip of third digit to proximal edge of the inner palmar tubercle" id="ABBRID0EDUAK" xlink:type="simple">ML</abbrev>
                </td><td rowspan="1" colspan="1">0.221</td><td rowspan="1" colspan="1">0.322</td><td rowspan="1" colspan="1">7.8–8.4 (8.1 ± 0.2)</td><td rowspan="1" colspan="1">9.3–10.2 (9.8 ± 0.4)</td><td rowspan="1" colspan="1">6.3–6.6 (6.4 ± 0.1)</td><td rowspan="1" colspan="1">7.1–8.7 (7.8 ± 0.7)</td><td rowspan="1" colspan="1">6.4–7.3 (7.0)</td></tr><tr><td rowspan="1" colspan="1">
                  <abbrev xmlns:xlink="http://www.w3.org/1999/xlink" xlink:title="pes length from the tip of fourth toe to the proximal edge of inner metatarsal tubercle" id="ABBRID0EBVAK" xlink:type="simple">PL</abbrev>
                </td><td rowspan="1" colspan="1">1.000</td><td rowspan="1" colspan="1">0.032*</td><td rowspan="1" colspan="1">13.4–15.8 (14.4 ± 1.2)</td><td rowspan="1" colspan="1">15.4–19.0 (17.4 ± 1.5)</td><td rowspan="1" colspan="1">11.4–12.1 (11.7 ± 0.3)</td><td rowspan="1" colspan="1">12.8–14.7 (13.7 ± 0.9)</td><td rowspan="1" colspan="1">10.7–12.5 (11.4)</td></tr><tr><td rowspan="1" colspan="1">
                  <abbrev xmlns:xlink="http://www.w3.org/1999/xlink" xlink:title="maximum diameter of femoral gland" id="ABBRID0E6VAK" xlink:type="simple">FEM</abbrev>
                </td><td rowspan="1" colspan="1">0.327</td><td rowspan="1" colspan="1">0.671</td><td rowspan="1" colspan="1">1.2–1.5 (1.3 ± 0.1)</td><td rowspan="1" colspan="1">1.4–2.2 (1.8 ± 0.3)</td><td rowspan="1" colspan="1">0.8–1.5 (1.2 ± 0.3)</td><td rowspan="1" colspan="1">1.2–1.6 (1.4 ± 0.2)</td><td rowspan="1" colspan="1">Unknown</td></tr></tbody></table></table-wrap><supplementary-material xmlns:xlink="http://www.w3.org/1999/xlink" id="S1" position="float" orientation="portrait" xlink:type="simple"><object-id content-type="doi" xlink:type="simple">10.3897/zookeys.1192.98352.suppl1</object-id><object-id content-type="arpha" xlink:type="simple">C7D12DD2-D9D1-5C04-AD26-65BC9F65DFE3</object-id><label>Supplementary material 1</label><caption><p>Morphological data</p></caption><statement content-type="dataType"><label>Data type</label><p>xlsx</p></statement><statement content-type="notes"><label>Explanation note</label><p><bold>table S1</bold>: References for morphological characters for congeners of the genus <italic><tp:taxon-name><tp:taxon-name-part taxon-name-part-type="genus" reg="Leptobrachella">Leptobrachella</tp:taxon-name-part></tp:taxon-name></italic>. <bold>table S2</bold>: Comparative material examined. <bold>table S3</bold>: Uncorrected p-distance in <italic><tp:taxon-name><tp:taxon-name-part taxon-name-part-type="genus" reg="Leptobrachella">Leptobrachella</tp:taxon-name-part></tp:taxon-name></italic> species based on 16S gene fragments. <bold>table S4</bold>: Dominant frequency of advertisement calls of species available in the genus <italic><tp:taxon-name><tp:taxon-name-part taxon-name-part-type="genus" reg="Leptobrachella">Leptobrachella</tp:taxon-name-part></tp:taxon-name></italic>. <bold>table S5</bold>: Measurements of adult specimen of <italic><tp:taxon-name><tp:taxon-name-part taxon-name-part-type="genus" reg="Leptobrachella">L.</tp:taxon-name-part><tp:taxon-name-part taxon-name-part-type="species" reg="guinanensis">guinanensis</tp:taxon-name-part></tp:taxon-name></italic> sp. nov. and <italic><tp:taxon-name><tp:taxon-name-part taxon-name-part-type="genus" reg="Leptobrachella">L.</tp:taxon-name-part><tp:taxon-name-part taxon-name-part-type="species" reg="ventripunctata">ventripunctata</tp:taxon-name-part></tp:taxon-name></italic>.</p></statement><media xlink:href="zookeys-1192-257_article-98352__-s001.xlsx" mimetype="application" mime-subtype="vnd.openxmlformats-officedocument.spreadsheetml.sheet" position="float" orientation="portrait" xlink:type="simple" id="oo_990968.xlsx"><uri content-type="original_file" xlink:type="simple">https://binary.pensoft.net/file/990968</uri></media><permissions><license xlink:type="simple"><license-p>This dataset is made available under the Open Database License (http://opendatacommons.org/licenses/odbl/1.0/). The Open Database License (ODbL) is a license agreement intended to allow users to freely share, modify, and use this Dataset while maintaining this same freedom for others, provided that the original source and author(s) are credited.</license-p></license></permissions><attrib specific-use="authors">Wei-Cai Chen, Peng Li, Wan-Xiao Peng, You-Jun Liu, Yong Huang</attrib></supplementary-material><table-wrap id="T2" position="float" orientation="portrait"><label>Table 2.</label><caption><p>Selected diagnostic characters for the species in the genus <italic><tp:taxon-name><tp:taxon-name-part taxon-name-part-type="genus" reg="Leptobrachella">Leptobrachella</tp:taxon-name-part></tp:taxon-name></italic> occurring north of the Isthmus of Kra (modified from <xref ref-type="bibr" rid="B27">Rowley et al. 2017</xref>; <xref ref-type="bibr" rid="B24">Qian et al. 2020</xref>; and <xref ref-type="bibr" rid="B32">Wang et al. 2020</xref>). Toes webbing was determined following <xref ref-type="bibr" rid="B11">Fei et al. (2012)</xref>. “Rudimentary” refers to an observable vestige of web.</p></caption><table id="TID0EHNCI" rules="all"><tbody><tr><th rowspan="1" colspan="1">ID</th><th rowspan="1" colspan="1">Species</th><th rowspan="1" colspan="1">Male <abbrev xmlns:xlink="http://www.w3.org/1999/xlink" xlink:title="snout-vent length" id="ABBRID0ERJBI" xlink:type="simple">SVL</abbrev> (mm)</th><th rowspan="1" colspan="1">Female <abbrev xmlns:xlink="http://www.w3.org/1999/xlink" xlink:title="snout-vent length" id="ABBRID0EZJBI" xlink:type="simple">SVL</abbrev> (mm)</th><th rowspan="1" colspan="1">Black spots on flanks</th><th rowspan="1" colspan="1">Toes webbing</th><th rowspan="1" colspan="1">Fringes on toes</th><th rowspan="1" colspan="1">Ventral colouration</th><th rowspan="1" colspan="1">Dorsal skin texture</th></tr><tr><td rowspan="1" colspan="1">1</td><td rowspan="1" colspan="1"><italic><tp:taxon-name><tp:taxon-name-part taxon-name-part-type="genus" reg="Leptobrachella">L.</tp:taxon-name-part><tp:taxon-name-part taxon-name-part-type="species" reg="guinanensis">guinanensis</tp:taxon-name-part></tp:taxon-name></italic> sp. nov.</td><td rowspan="1" colspan="1">30.5–32.5</td><td rowspan="1" colspan="1">38.7–41.8</td><td rowspan="1" colspan="1">Yes</td><td rowspan="1" colspan="1">One third</td><td rowspan="1" colspan="1">Wide</td><td rowspan="1" colspan="1">Ventral surface creamy white without dark brown spots</td><td rowspan="1" colspan="1">Dorsal surface shagreened with small, raised tubercles and longitudinal ridges</td></tr><tr><td rowspan="1" colspan="1">2</td><td rowspan="1" colspan="1">
                  <italic>
                    <tp:taxon-name><tp:taxon-name-part taxon-name-part-type="genus" reg="Leptobrachella">L.</tp:taxon-name-part><tp:taxon-name-part taxon-name-part-type="species" reg="aerea">aerea</tp:taxon-name-part></tp:taxon-name>
                  </italic>
                </td><td rowspan="1" colspan="1">25.1–28.9</td><td rowspan="1" colspan="1">27.1–38.6</td><td rowspan="1" colspan="1">No</td><td rowspan="1" colspan="1">Rudimentary</td><td rowspan="1" colspan="1">Wide</td><td rowspan="1" colspan="1">Near immaculate creamy white, brown specking on margins</td><td rowspan="1" colspan="1">Finely tuberculate</td></tr><tr><td rowspan="1" colspan="1">3</td><td rowspan="1" colspan="1">
                  <italic>
                    <tp:taxon-name><tp:taxon-name-part taxon-name-part-type="genus" reg="Leptobrachella">L.</tp:taxon-name-part><tp:taxon-name-part taxon-name-part-type="species" reg="alpina">alpina</tp:taxon-name-part></tp:taxon-name>
                  </italic>
                </td><td rowspan="1" colspan="1">24.0–26.4</td><td rowspan="1" colspan="1">31.7–32.1</td><td rowspan="1" colspan="1">Yes</td><td rowspan="1" colspan="1">Rudimentary</td><td rowspan="1" colspan="1">Wide</td><td rowspan="1" colspan="1">Creamy-white with dark spots</td><td rowspan="1" colspan="1">Relatively smooth, some with small warts</td></tr><tr><td rowspan="1" colspan="1">4</td><td rowspan="1" colspan="1">
                  <italic>
                    <tp:taxon-name><tp:taxon-name-part taxon-name-part-type="genus" reg="Leptobrachella">L.</tp:taxon-name-part><tp:taxon-name-part taxon-name-part-type="species" reg="applebyi">applebyi</tp:taxon-name-part></tp:taxon-name>
                  </italic>
                </td><td rowspan="1" colspan="1">19.6–22.3</td><td rowspan="1" colspan="1">21.7–26.4</td><td rowspan="1" colspan="1">Yes</td><td rowspan="1" colspan="1">Rudimentary</td><td rowspan="1" colspan="1">Absent</td><td rowspan="1" colspan="1">Reddish brown with white speckling</td><td rowspan="1" colspan="1">Smooth</td></tr><tr><td rowspan="1" colspan="1">5</td><td rowspan="1" colspan="1">
                  <italic>
                    <tp:taxon-name><tp:taxon-name-part taxon-name-part-type="genus" reg="Leptobrachella">L.</tp:taxon-name-part><tp:taxon-name-part taxon-name-part-type="species" reg="ardens">ardens</tp:taxon-name-part></tp:taxon-name>
                  </italic>
                </td><td rowspan="1" colspan="1">21.3–24.7</td><td rowspan="1" colspan="1">24.5</td><td rowspan="1" colspan="1">Yes</td><td rowspan="1" colspan="1">Absent</td><td rowspan="1" colspan="1">Absent</td><td rowspan="1" colspan="1">Reddish brown with white speckling</td><td rowspan="1" colspan="1">Smooth-finely shagreened</td></tr><tr><td rowspan="1" colspan="1">6</td><td rowspan="1" colspan="1">
                  <italic>
                    <tp:taxon-name><tp:taxon-name-part taxon-name-part-type="genus" reg="Leptobrachella">L.</tp:taxon-name-part><tp:taxon-name-part taxon-name-part-type="species" reg="aspera">aspera</tp:taxon-name-part></tp:taxon-name>
                  </italic>
                </td><td rowspan="1" colspan="1">22.4</td><td rowspan="1" colspan="1">25.0–26.4</td><td rowspan="1" colspan="1">Yes</td><td rowspan="1" colspan="1">Rudimentary</td><td rowspan="1" colspan="1">Narrow</td><td rowspan="1" colspan="1">Creamy white with distinct dark patches on chest and abdomen</td><td rowspan="1" colspan="1">Rough with dense conical granules, tubercles, and glandular folds</td></tr><tr><td rowspan="1" colspan="1">7</td><td rowspan="1" colspan="1">
                  <italic>
                    <tp:taxon-name><tp:taxon-name-part taxon-name-part-type="genus" reg="Leptobrachella">L.</tp:taxon-name-part><tp:taxon-name-part taxon-name-part-type="species" reg="bashaensis">bashaensis</tp:taxon-name-part></tp:taxon-name>
                  </italic>
                </td><td rowspan="1" colspan="1">22.9–25.6</td><td rowspan="1" colspan="1">27.1</td><td rowspan="1" colspan="1">Yes</td><td rowspan="1" colspan="1">Rudimentary</td><td rowspan="1" colspan="1">Narrow</td><td rowspan="1" colspan="1">Creamy-white chest and off-white belly with irregular black spots</td><td rowspan="1" colspan="1">Dorsal skin slightly shagreened with small tubercles and irregular brown stripes</td></tr><tr><td rowspan="1" colspan="1">8</td><td rowspan="1" colspan="1">
                  <italic>
                    <tp:taxon-name><tp:taxon-name-part taxon-name-part-type="genus" reg="Leptobrachella">L.</tp:taxon-name-part><tp:taxon-name-part taxon-name-part-type="species" reg="bidoupensis">bidoupensis</tp:taxon-name-part></tp:taxon-name>
                  </italic>
                </td><td rowspan="1" colspan="1">18.5–25.4</td><td rowspan="1" colspan="1">28.3–29.4</td><td rowspan="1" colspan="1">Yes</td><td rowspan="1" colspan="1">Rudimentary</td><td rowspan="1" colspan="1">Narrow</td><td rowspan="1" colspan="1">Reddish brown with white speckling</td><td rowspan="1" colspan="1">Smooth</td></tr><tr><td rowspan="1" colspan="1">9</td><td rowspan="1" colspan="1">
                  <italic>
                    <tp:taxon-name><tp:taxon-name-part taxon-name-part-type="genus" reg="Leptobrachella">L.</tp:taxon-name-part><tp:taxon-name-part taxon-name-part-type="species" reg="bijie">bijie</tp:taxon-name-part></tp:taxon-name>
                  </italic>
                </td><td rowspan="1" colspan="1">29.0–30.4</td><td rowspan="1" colspan="1">Unknown</td><td rowspan="1" colspan="1">Yes</td><td rowspan="1" colspan="1">Rudimentary</td><td rowspan="1" colspan="1">Narrow</td><td rowspan="1" colspan="1">White with distinct nebulous greyish speckling on chest and ventrolateral flanks</td><td rowspan="1" colspan="1">Shagreened and granular</td></tr><tr><td rowspan="1" colspan="1">10</td><td rowspan="1" colspan="1">
                  <italic>
                    <tp:taxon-name><tp:taxon-name-part taxon-name-part-type="genus" reg="Leptobrachella">L.</tp:taxon-name-part><tp:taxon-name-part taxon-name-part-type="species" reg="botsfordi">botsfordi</tp:taxon-name-part></tp:taxon-name>
                  </italic>
                </td><td rowspan="1" colspan="1">29.1–32.6</td><td rowspan="1" colspan="1">30.0–31.8</td><td rowspan="1" colspan="1">No</td><td rowspan="1" colspan="1">Rudimentary</td><td rowspan="1" colspan="1">Narrow</td><td rowspan="1" colspan="1">Reddish brown with white speckling</td><td rowspan="1" colspan="1">Shagreened</td></tr><tr><td rowspan="1" colspan="1">11</td><td rowspan="1" colspan="1">
                  <italic>
                    <tp:taxon-name><tp:taxon-name-part taxon-name-part-type="genus" reg="Leptobrachella">L.</tp:taxon-name-part><tp:taxon-name-part taxon-name-part-type="species" reg="bourreti">bourreti</tp:taxon-name-part></tp:taxon-name>
                  </italic>
                </td><td rowspan="1" colspan="1">28.0–36.2</td><td rowspan="1" colspan="1">42.0–45.0</td><td rowspan="1" colspan="1">Yes</td><td rowspan="1" colspan="1">Rudimentary</td><td rowspan="1" colspan="1">Narrow</td><td rowspan="1" colspan="1">Creamy white</td><td rowspan="1" colspan="1">Relatively smooth, some with small warts</td></tr><tr><td rowspan="1" colspan="1">12</td><td rowspan="1" colspan="1">
                  <italic>
                    <tp:taxon-name><tp:taxon-name-part taxon-name-part-type="genus" reg="Leptobrachella">L.</tp:taxon-name-part><tp:taxon-name-part taxon-name-part-type="species" reg="chishuiensis">chishuiensis</tp:taxon-name-part></tp:taxon-name>
                  </italic>
                </td><td rowspan="1" colspan="1">30.8–33.4</td><td rowspan="1" colspan="1">34.2</td><td rowspan="1" colspan="1">Yes</td><td rowspan="1" colspan="1">Rudimentary</td><td rowspan="1" colspan="1">Narrow</td><td rowspan="1" colspan="1">White with distinct nebulous greyish speckling on chest and ventrolateral flanks</td><td rowspan="1" colspan="1">Shagreened and granular</td></tr><tr><td rowspan="1" colspan="1">13</td><td rowspan="1" colspan="1">
                  <italic>
                    <tp:taxon-name><tp:taxon-name-part taxon-name-part-type="genus" reg="Leptobrachella">L.</tp:taxon-name-part><tp:taxon-name-part taxon-name-part-type="species" reg="crocea">crocea</tp:taxon-name-part></tp:taxon-name>
                  </italic>
                </td><td rowspan="1" colspan="1">22.2–27.3</td><td rowspan="1" colspan="1">Unknown</td><td rowspan="1" colspan="1">No</td><td rowspan="1" colspan="1">Rudimentary</td><td rowspan="1" colspan="1">Absent</td><td rowspan="1" colspan="1">Bright orange</td><td rowspan="1" colspan="1">Highly tuberculate</td></tr><tr><td rowspan="1" colspan="1">14</td><td rowspan="1" colspan="1">
                  <italic>
                    <tp:taxon-name><tp:taxon-name-part taxon-name-part-type="genus" reg="Leptobrachella">L.</tp:taxon-name-part><tp:taxon-name-part taxon-name-part-type="species" reg="damingshanensis">damingshanensis</tp:taxon-name-part></tp:taxon-name>
                  </italic>
                </td><td rowspan="1" colspan="1">33.6–34.4</td><td rowspan="1" colspan="1">Unknown</td><td rowspan="1" colspan="1">Yes</td><td rowspan="1" colspan="1">Rudimentary</td><td rowspan="1" colspan="1">Narrow</td><td rowspan="1" colspan="1">Creamy white ventral surface with small, creamy white glands on throat, chest and belly, becoming more concentrated near lateral margin</td><td rowspan="1" colspan="1">Rough dorsal skin with sparse jacinth tubercles and some short longitudinal ridges</td></tr><tr><td rowspan="1" colspan="1">15</td><td rowspan="1" colspan="1">
                  <italic>
                    <tp:taxon-name><tp:taxon-name-part taxon-name-part-type="genus" reg="Leptobrachella">L.</tp:taxon-name-part><tp:taxon-name-part taxon-name-part-type="species" reg="dong">dong</tp:taxon-name-part></tp:taxon-name>
                  </italic>
                </td><td rowspan="1" colspan="1">29.2–34.2</td><td rowspan="1" colspan="1">34.4–43.1</td><td rowspan="1" colspan="1">Yes</td><td rowspan="1" colspan="1">Rudimentary</td><td rowspan="1" colspan="1">Wide</td><td rowspan="1" colspan="1">White with distinct nebulous brown speckling on ventrolateral flanks</td><td rowspan="1" colspan="1">Shagreened with fine tubercles</td></tr><tr><td rowspan="1" colspan="1">16</td><td rowspan="1" colspan="1">
                  <italic>
                    <tp:taxon-name><tp:taxon-name-part taxon-name-part-type="genus" reg="Leptobrachella">L.</tp:taxon-name-part><tp:taxon-name-part taxon-name-part-type="species" reg="dorsospina">dorsospina</tp:taxon-name-part></tp:taxon-name>
                  </italic>
                </td><td rowspan="1" colspan="1">28.7–30.5</td><td rowspan="1" colspan="1">32.1–39.8</td><td rowspan="1" colspan="1">Yes</td><td rowspan="1" colspan="1">Rudimentary</td><td rowspan="1" colspan="1">Narrow</td><td rowspan="1" colspan="1">Greyish white with black spots and orange pigmentations</td><td rowspan="1" colspan="1">Rough with dense conical granules, tubercles, glandular folds, and conical spines</td></tr><tr><td rowspan="1" colspan="1">17</td><td rowspan="1" colspan="1">
                  <italic>
                    <tp:taxon-name><tp:taxon-name-part taxon-name-part-type="genus" reg="Leptobrachella">L.</tp:taxon-name-part><tp:taxon-name-part taxon-name-part-type="species" reg="eos">eos</tp:taxon-name-part></tp:taxon-name>
                  </italic>
                </td><td rowspan="1" colspan="1">33.1–34.7</td><td rowspan="1" colspan="1">40.7</td><td rowspan="1" colspan="1">No</td><td rowspan="1" colspan="1">Rudimentary</td><td rowspan="1" colspan="1">Wide</td><td rowspan="1" colspan="1">Creamy white</td><td rowspan="1" colspan="1">Shagreened</td></tr><tr><td rowspan="1" colspan="1">18</td><td rowspan="1" colspan="1">
                  <italic>
                    <tp:taxon-name><tp:taxon-name-part taxon-name-part-type="genus" reg="Leptobrachella">L.</tp:taxon-name-part><tp:taxon-name-part taxon-name-part-type="species" reg="feii">feii</tp:taxon-name-part></tp:taxon-name>
                  </italic>
                </td><td rowspan="1" colspan="1">21.5–22.8</td><td rowspan="1" colspan="1">25.7</td><td rowspan="1" colspan="1">Yes</td><td rowspan="1" colspan="1">Rudimentary</td><td rowspan="1" colspan="1">Narrow</td><td rowspan="1" colspan="1">Creamy white with black blotches</td><td rowspan="1" colspan="1">Shagreened with small tubercles and ridge</td></tr><tr><td rowspan="1" colspan="1">19</td><td rowspan="1" colspan="1">
                  <italic>
                    <tp:taxon-name><tp:taxon-name-part taxon-name-part-type="genus" reg="Leptobrachella">L.</tp:taxon-name-part><tp:taxon-name-part taxon-name-part-type="species" reg="firthi">firthi</tp:taxon-name-part></tp:taxon-name>
                  </italic>
                </td><td rowspan="1" colspan="1">26.4–29.2</td><td rowspan="1" colspan="1">25.7–36.9</td><td rowspan="1" colspan="1">No</td><td rowspan="1" colspan="1">Rudimentary</td><td rowspan="1" colspan="1">Wide</td><td rowspan="1" colspan="1">Creamy white</td><td rowspan="1" colspan="1">Shagreened with fine tubercles</td></tr><tr><td rowspan="1" colspan="1">20</td><td rowspan="1" colspan="1">
                  <italic>
                    <tp:taxon-name><tp:taxon-name-part taxon-name-part-type="genus" reg="Leptobrachella">L.</tp:taxon-name-part><tp:taxon-name-part taxon-name-part-type="species" reg="flaviglandulosa">flaviglandulosa</tp:taxon-name-part></tp:taxon-name>
                  </italic>
                </td><td rowspan="1" colspan="1">23.0–27.0</td><td rowspan="1" colspan="1">29.3</td><td rowspan="1" colspan="1">Yes</td><td rowspan="1" colspan="1">Rudimentary</td><td rowspan="1" colspan="1">Narrow</td><td rowspan="1" colspan="1">Whitish with black speckling on margins</td><td rowspan="1" colspan="1">Shagreened with yellowish-brown tubercles</td></tr><tr><td rowspan="1" colspan="1">21</td><td rowspan="1" colspan="1">
                  <italic>
                    <tp:taxon-name><tp:taxon-name-part taxon-name-part-type="genus" reg="Leptobrachella">L.</tp:taxon-name-part><tp:taxon-name-part taxon-name-part-type="species" reg="fuliginosa">fuliginosa</tp:taxon-name-part></tp:taxon-name>
                  </italic>
                </td><td rowspan="1" colspan="1">28.2–30.0</td><td rowspan="1" colspan="1">Unknown</td><td rowspan="1" colspan="1">Yes</td><td rowspan="1" colspan="1">Rudimentary</td><td rowspan="1" colspan="1">Narrow</td><td rowspan="1" colspan="1">White with brown dusting</td><td rowspan="1" colspan="1">Nearly smooth, few tubercles</td></tr><tr><td rowspan="1" colspan="1">22</td><td rowspan="1" colspan="1">
                  <italic>
                    <tp:taxon-name><tp:taxon-name-part taxon-name-part-type="genus" reg="Leptobrachella">L.</tp:taxon-name-part><tp:taxon-name-part taxon-name-part-type="species" reg="isos">isos</tp:taxon-name-part></tp:taxon-name>
                  </italic>
                </td><td rowspan="1" colspan="1">23.7–27.9</td><td rowspan="1" colspan="1">28.6–31.5</td><td rowspan="1" colspan="1">No</td><td rowspan="1" colspan="1">Rudimentary</td><td rowspan="1" colspan="1">Wide</td><td rowspan="1" colspan="1">Creamy white with white dusting on margins</td><td rowspan="1" colspan="1">Mostly smooth, females more tuberculate</td></tr><tr><td rowspan="1" colspan="1">23</td><td rowspan="1" colspan="1">
                  <italic>
                    <tp:taxon-name><tp:taxon-name-part taxon-name-part-type="genus" reg="Leptobrachella">L.</tp:taxon-name-part><tp:taxon-name-part taxon-name-part-type="species" reg="jinshaensis">jinshaensis</tp:taxon-name-part></tp:taxon-name>
                  </italic>
                </td><td rowspan="1" colspan="1">29.7–31.2</td><td rowspan="1" colspan="1">Unknown</td><td rowspan="1" colspan="1">Yes</td><td rowspan="1" colspan="1">Absent</td><td rowspan="1" colspan="1">Narrow</td><td rowspan="1" colspan="1">Ventral surface of throat cream white, chest, and belly cream yellow with purple speckling</td><td rowspan="1" colspan="1">Dorsal skin shagreened, some of the granules forming longitudinal short skin ridges</td></tr><tr><td rowspan="1" colspan="1">24</td><td rowspan="1" colspan="1">
                  <italic>
                    <tp:taxon-name><tp:taxon-name-part taxon-name-part-type="genus" reg="Leptobrachella">L.</tp:taxon-name-part><tp:taxon-name-part taxon-name-part-type="species" reg="jinyunensis">jinyunensis</tp:taxon-name-part></tp:taxon-name>
                  </italic>
                </td><td rowspan="1" colspan="1">29.1–34.1</td><td rowspan="1" colspan="1">34.1–34.9</td><td rowspan="1" colspan="1">Yes</td><td rowspan="1" colspan="1">Rudimentary</td><td rowspan="1" colspan="1">Narrow</td><td rowspan="1" colspan="1">Basically, floral white with deep grey pigments all over</td><td rowspan="1" colspan="1">Rough, covered with dense small granules and large tubercles</td></tr><tr><td rowspan="1" colspan="1">25</td><td rowspan="1" colspan="1">
                  <italic>
                    <tp:taxon-name><tp:taxon-name-part taxon-name-part-type="genus" reg="Leptobrachella">L.</tp:taxon-name-part><tp:taxon-name-part taxon-name-part-type="species" reg="kalonensis">kalonensis</tp:taxon-name-part></tp:taxon-name>
                  </italic>
                </td><td rowspan="1" colspan="1">25.8–30.6</td><td rowspan="1" colspan="1">28.9–30.6</td><td rowspan="1" colspan="1">Yes</td><td rowspan="1" colspan="1">Absent</td><td rowspan="1" colspan="1">Absent</td><td rowspan="1" colspan="1">Pale, speckled brown</td><td rowspan="1" colspan="1">Smooth</td></tr><tr><td rowspan="1" colspan="1">26</td><td rowspan="1" colspan="1">
                  <italic>
                    <tp:taxon-name><tp:taxon-name-part taxon-name-part-type="genus" reg="Leptobrachella">L.</tp:taxon-name-part><tp:taxon-name-part taxon-name-part-type="species" reg="khasiorum">khasiorum</tp:taxon-name-part></tp:taxon-name>
                  </italic>
                </td><td rowspan="1" colspan="1">24.5–27.3</td><td rowspan="1" colspan="1">21.2–33.4</td><td rowspan="1" colspan="1">Yes</td><td rowspan="1" colspan="1">Rudimentary</td><td rowspan="1" colspan="1">Wide</td><td rowspan="1" colspan="1">Creamy white</td><td rowspan="1" colspan="1">Isolated, scattered tubercles</td></tr><tr><td rowspan="1" colspan="1">27</td><td rowspan="1" colspan="1">
                  <italic>
                    <tp:taxon-name><tp:taxon-name-part taxon-name-part-type="genus" reg="Leptobrachella">L.</tp:taxon-name-part><tp:taxon-name-part taxon-name-part-type="species" reg="lateralis">lateralis</tp:taxon-name-part></tp:taxon-name>
                  </italic>
                </td><td rowspan="1" colspan="1">26.9–28.3</td><td rowspan="1" colspan="1">36.6</td><td rowspan="1" colspan="1">Yes</td><td rowspan="1" colspan="1">Rudimentary</td><td rowspan="1" colspan="1">Absent</td><td rowspan="1" colspan="1">Creamy white</td><td rowspan="1" colspan="1">Roughly granular</td></tr><tr><td rowspan="1" colspan="1">28</td><td rowspan="1" colspan="1">
                  <italic>
                    <tp:taxon-name><tp:taxon-name-part taxon-name-part-type="genus" reg="Leptobrachella">L.</tp:taxon-name-part><tp:taxon-name-part taxon-name-part-type="species" reg="laui">laui</tp:taxon-name-part></tp:taxon-name>
                  </italic>
                </td><td rowspan="1" colspan="1">24.8–26.7</td><td rowspan="1" colspan="1">28.1</td><td rowspan="1" colspan="1">Yes</td><td rowspan="1" colspan="1">Rudimentary</td><td rowspan="1" colspan="1">Wide</td><td rowspan="1" colspan="1">Creamy white with dark brown dusting on margins</td><td rowspan="1" colspan="1">Round granular tubercles</td></tr><tr><td rowspan="1" colspan="1">29</td><td rowspan="1" colspan="1">
                  <italic>
                    <tp:taxon-name><tp:taxon-name-part taxon-name-part-type="genus" reg="Leptobrachella">L.</tp:taxon-name-part><tp:taxon-name-part taxon-name-part-type="species" reg="liui">liui</tp:taxon-name-part></tp:taxon-name>
                  </italic>
                </td><td rowspan="1" colspan="1">23.0–28.7</td><td rowspan="1" colspan="1">24.5–27.8</td><td rowspan="1" colspan="1">Yes</td><td rowspan="1" colspan="1">Rudimentary</td><td rowspan="1" colspan="1">Wide</td><td rowspan="1" colspan="1">Creamy white with dark brown spots on chest and margins</td><td rowspan="1" colspan="1">Round granular tubercles with glandular folds</td></tr><tr><td rowspan="1" colspan="1">30</td><td rowspan="1" colspan="1">
                  <italic>
                    <tp:taxon-name><tp:taxon-name-part taxon-name-part-type="genus" reg="Leptobrachella">L.</tp:taxon-name-part><tp:taxon-name-part taxon-name-part-type="species" reg="macrops">macrops</tp:taxon-name-part></tp:taxon-name>
                  </italic>
                </td><td rowspan="1" colspan="1">28.0–29.3</td><td rowspan="1" colspan="1">30.3</td><td rowspan="1" colspan="1">Yes</td><td rowspan="1" colspan="1">Rudimentary</td><td rowspan="1" colspan="1">Absent</td><td rowspan="1" colspan="1">Greyish violet with white speckling</td><td rowspan="1" colspan="1">Roughly granular with larger tubercles</td></tr><tr><td rowspan="1" colspan="1">31</td><td rowspan="1" colspan="1">
                  <italic>
                    <tp:taxon-name><tp:taxon-name-part taxon-name-part-type="genus" reg="Leptobrachella">L.</tp:taxon-name-part><tp:taxon-name-part taxon-name-part-type="species" reg="maculosa">maculosa</tp:taxon-name-part></tp:taxon-name>
                  </italic>
                </td><td rowspan="1" colspan="1">24.2–26.6</td><td rowspan="1" colspan="1">27.0</td><td rowspan="1" colspan="1">Yes</td><td rowspan="1" colspan="1">Absent</td><td rowspan="1" colspan="1">Absent</td><td rowspan="1" colspan="1">Brown with a few white speckling</td><td rowspan="1" colspan="1">Mostly smooth</td></tr><tr><td rowspan="1" colspan="1">32</td><td rowspan="1" colspan="1">
                  <italic>
                    <tp:taxon-name><tp:taxon-name-part taxon-name-part-type="genus" reg="Leptobrachella">L.</tp:taxon-name-part><tp:taxon-name-part taxon-name-part-type="species" reg="mangshanensis">mangshanensis</tp:taxon-name-part></tp:taxon-name>
                  </italic>
                </td><td rowspan="1" colspan="1">22.2–27.8</td><td rowspan="1" colspan="1">30.2</td><td rowspan="1" colspan="1">Yes</td><td rowspan="1" colspan="1">Rudimentary</td><td rowspan="1" colspan="1">Narrow</td><td rowspan="1" colspan="1">Throat grey-white and belly creamy white, scattered with white speckles</td><td rowspan="1" colspan="1">Smooth with orange tubercles and dark brown stripes</td></tr><tr><td rowspan="1" colspan="1">33</td><td rowspan="1" colspan="1">
                  <italic>
                    <tp:taxon-name><tp:taxon-name-part taxon-name-part-type="genus" reg="Leptobrachella">L.</tp:taxon-name-part><tp:taxon-name-part taxon-name-part-type="species" reg="maoershanensis">maoershanensis</tp:taxon-name-part></tp:taxon-name>
                  </italic>
                </td><td rowspan="1" colspan="1">25.2–30.4</td><td rowspan="1" colspan="1">29.1</td><td rowspan="1" colspan="1">Yes</td><td rowspan="1" colspan="1">Rudimentary</td><td rowspan="1" colspan="1">Narrow</td><td rowspan="1" colspan="1">Creamy white chest and belly with irregular black spots</td><td rowspan="1" colspan="1">Longitudinal folds</td></tr><tr><td rowspan="1" colspan="1">34</td><td rowspan="1" colspan="1">
                  <italic>
                    <tp:taxon-name><tp:taxon-name-part taxon-name-part-type="genus" reg="Leptobrachella">L.</tp:taxon-name-part><tp:taxon-name-part taxon-name-part-type="species" reg="melica">melica</tp:taxon-name-part></tp:taxon-name>
                  </italic>
                </td><td rowspan="1" colspan="1">19.5–22.7</td><td rowspan="1" colspan="1">Unknown</td><td rowspan="1" colspan="1">Yes</td><td rowspan="1" colspan="1">Rudimentary</td><td rowspan="1" colspan="1">Absent</td><td rowspan="1" colspan="1">Reddish brown with white speckling</td><td rowspan="1" colspan="1">Smooth</td></tr><tr><td rowspan="1" colspan="1">35</td><td rowspan="1" colspan="1">
                  <italic>
                    <tp:taxon-name><tp:taxon-name-part taxon-name-part-type="genus" reg="Leptobrachella">L.</tp:taxon-name-part><tp:taxon-name-part taxon-name-part-type="species" reg="minima">minima</tp:taxon-name-part></tp:taxon-name>
                  </italic>
                </td><td rowspan="1" colspan="1">25.7–31.4</td><td rowspan="1" colspan="1">31.6–37.3</td><td rowspan="1" colspan="1">Yes</td><td rowspan="1" colspan="1">Rudimentary</td><td rowspan="1" colspan="1">Absent</td><td rowspan="1" colspan="1">Creamy white</td><td rowspan="1" colspan="1">Smooth</td></tr><tr><td rowspan="1" colspan="1">36</td><td rowspan="1" colspan="1">
                  <italic>
                    <tp:taxon-name><tp:taxon-name-part taxon-name-part-type="genus" reg="Leptobrachella">L.</tp:taxon-name-part><tp:taxon-name-part taxon-name-part-type="species" reg="nahangensis">nahangensis</tp:taxon-name-part></tp:taxon-name>
                  </italic>
                </td><td rowspan="1" colspan="1">40.8</td><td rowspan="1" colspan="1">Unknown</td><td rowspan="1" colspan="1">Yes</td><td rowspan="1" colspan="1">Rudimentary</td><td rowspan="1" colspan="1">Absent</td><td rowspan="1" colspan="1">Creamy white with light specking on throat and chest</td><td rowspan="1" colspan="1">Smooth</td></tr><tr><td rowspan="1" colspan="1">37</td><td rowspan="1" colspan="1">
                  <italic>
                    <tp:taxon-name><tp:taxon-name-part taxon-name-part-type="genus" reg="Leptobrachella">L.</tp:taxon-name-part><tp:taxon-name-part taxon-name-part-type="species" reg="namdongensis">namdongensis</tp:taxon-name-part></tp:taxon-name>
                  </italic>
                </td><td rowspan="1" colspan="1">30.9</td><td rowspan="1" colspan="1">32.1–35.3</td><td rowspan="1" colspan="1">Yes</td><td rowspan="1" colspan="1">Rudimentary</td><td rowspan="1" colspan="1">Absent</td><td rowspan="1" colspan="1">Creamy white with brown dusting on margins</td><td rowspan="1" colspan="1">Finely tuberculate</td></tr><tr><td rowspan="1" colspan="1">38</td><td rowspan="1" colspan="1">
                  <italic>
                    <tp:taxon-name><tp:taxon-name-part taxon-name-part-type="genus" reg="Leptobrachella">L.</tp:taxon-name-part><tp:taxon-name-part taxon-name-part-type="species" reg="neangi">neangi</tp:taxon-name-part></tp:taxon-name>
                  </italic>
                </td><td rowspan="1" colspan="1">Unknown (35.4–36.3 in females)</td><td rowspan="1" colspan="1">35.4–36.3</td><td rowspan="1" colspan="1">Yes</td><td rowspan="1" colspan="1">Rudimentary (in females)</td><td rowspan="1" colspan="1">Absent (in females)</td><td rowspan="1" colspan="1">Light purplish grey with dark brown mottling on throat</td><td rowspan="1" colspan="1">Small, irregular bumps and ridges</td></tr><tr><td rowspan="1" colspan="1">39</td><td rowspan="1" colspan="1">
                  <italic>
                    <tp:taxon-name><tp:taxon-name-part taxon-name-part-type="genus" reg="Leptobrachella">L.</tp:taxon-name-part><tp:taxon-name-part taxon-name-part-type="species" reg="niveimontis">niveimontis</tp:taxon-name-part></tp:taxon-name>
                  </italic>
                </td><td rowspan="1" colspan="1">22.5–23.6</td><td rowspan="1" colspan="1">28.5–28.7</td><td rowspan="1" colspan="1">Yes</td><td rowspan="1" colspan="1">Rudimentary</td><td rowspan="1" colspan="1">Narrow</td><td rowspan="1" colspan="1">Marbling with black speckling</td><td rowspan="1" colspan="1">Relatively smooth with small tubercles</td></tr><tr><td rowspan="1" colspan="1">40</td><td rowspan="1" colspan="1">
                  <italic>
                    <tp:taxon-name><tp:taxon-name-part taxon-name-part-type="genus" reg="Leptobrachella">L.</tp:taxon-name-part><tp:taxon-name-part taxon-name-part-type="species" reg="nokrekensis">nokrekensis</tp:taxon-name-part></tp:taxon-name>
                  </italic>
                </td><td rowspan="1" colspan="1">26.0–33.0</td><td rowspan="1" colspan="1">34.0–35.0</td><td rowspan="1" colspan="1">Yes</td><td rowspan="1" colspan="1">Rudimentary</td><td rowspan="1" colspan="1">Unknown</td><td rowspan="1" colspan="1">Creamy white</td><td rowspan="1" colspan="1">Tubercles and longitudinal folds</td></tr><tr><td rowspan="1" colspan="1">41</td><td rowspan="1" colspan="1">
                  <italic>
                    <tp:taxon-name><tp:taxon-name-part taxon-name-part-type="genus" reg="Leptobrachella">L.</tp:taxon-name-part><tp:taxon-name-part taxon-name-part-type="species" reg="nyx">nyx</tp:taxon-name-part></tp:taxon-name>
                  </italic>
                </td><td rowspan="1" colspan="1">26.7–32.6</td><td rowspan="1" colspan="1">37.0–41.0</td><td rowspan="1" colspan="1">Yes, but indistinct</td><td rowspan="1" colspan="1">Rudimentary</td><td rowspan="1" colspan="1">Absent</td><td rowspan="1" colspan="1">Creamy white with white with brown margins</td><td rowspan="1" colspan="1">Rounded tubercles</td></tr><tr><td rowspan="1" colspan="1">42</td><td rowspan="1" colspan="1">
                  <italic>
                    <tp:taxon-name><tp:taxon-name-part taxon-name-part-type="genus" reg="Leptobrachella">L.</tp:taxon-name-part><tp:taxon-name-part taxon-name-part-type="species" reg="oshanensis">oshanensis</tp:taxon-name-part></tp:taxon-name>
                  </italic>
                </td><td rowspan="1" colspan="1">26.6–30.7</td><td rowspan="1" colspan="1">28.8–32.6</td><td rowspan="1" colspan="1">Yes</td><td rowspan="1" colspan="1">Absent</td><td rowspan="1" colspan="1">Absent</td><td rowspan="1" colspan="1">Whitish with no markings or only small, light grey spots</td><td rowspan="1" colspan="1">Smooth with few glandular ridges</td></tr><tr><td rowspan="1" colspan="1">43</td><td rowspan="1" colspan="1">
                  <italic>
                    <tp:taxon-name><tp:taxon-name-part taxon-name-part-type="genus" reg="Leptobrachella">L.</tp:taxon-name-part><tp:taxon-name-part taxon-name-part-type="species" reg="pallida">pallida</tp:taxon-name-part></tp:taxon-name>
                  </italic>
                </td><td rowspan="1" colspan="1">24.5–27.7</td><td rowspan="1" colspan="1">Unknown</td><td rowspan="1" colspan="1">No</td><td rowspan="1" colspan="1">Absent</td><td rowspan="1" colspan="1">Absent</td><td rowspan="1" colspan="1">Reddish brown with white speckling</td><td rowspan="1" colspan="1">Tuberculate</td></tr><tr><td rowspan="1" colspan="1">44</td><td rowspan="1" colspan="1">
                  <italic>
                    <tp:taxon-name><tp:taxon-name-part taxon-name-part-type="genus" reg="Leptobrachella">L.</tp:taxon-name-part><tp:taxon-name-part taxon-name-part-type="species" reg="pelodytoides">pelodytoides</tp:taxon-name-part></tp:taxon-name>
                  </italic>
                </td><td rowspan="1" colspan="1">27.5–32.3</td><td rowspan="1" colspan="1">35.5–37.8</td><td rowspan="1" colspan="1">Yes</td><td rowspan="1" colspan="1">One third</td><td rowspan="1" colspan="1">Narrow</td><td rowspan="1" colspan="1">Whitish</td><td rowspan="1" colspan="1">Mostly smooth with smooth warts</td></tr><tr><td rowspan="1" colspan="1">45</td><td rowspan="1" colspan="1">
                  <italic>
                    <tp:taxon-name><tp:taxon-name-part taxon-name-part-type="genus" reg="Leptobrachella">L.</tp:taxon-name-part><tp:taxon-name-part taxon-name-part-type="species" reg="petrops">petrops</tp:taxon-name-part></tp:taxon-name>
                  </italic>
                </td><td rowspan="1" colspan="1">23.6–27.6</td><td rowspan="1" colspan="1">30.3–47.0</td><td rowspan="1" colspan="1">No</td><td rowspan="1" colspan="1">Absent</td><td rowspan="1" colspan="1">Narrow</td><td rowspan="1" colspan="1">Immaculate creamy white</td><td rowspan="1" colspan="1">Highly tuberculate</td></tr><tr><td rowspan="1" colspan="1">46</td><td rowspan="1" colspan="1">
                  <italic>
                    <tp:taxon-name><tp:taxon-name-part taxon-name-part-type="genus" reg="Leptobrachella">L.</tp:taxon-name-part><tp:taxon-name-part taxon-name-part-type="species" reg="pingbianensis">pingbianensis</tp:taxon-name-part></tp:taxon-name>
                  </italic>
                </td><td rowspan="1" colspan="1">28.0</td><td rowspan="1" colspan="1">30.0</td><td rowspan="1" colspan="1">Yes</td><td rowspan="1" colspan="1">Rudimentary</td><td rowspan="1" colspan="1">unknown</td><td rowspan="1" colspan="1">Chest and belly with dark brown spots</td><td rowspan="1" colspan="1">Smooth</td></tr><tr><td rowspan="1" colspan="1">47</td><td rowspan="1" colspan="1">
                  <italic>
                    <tp:taxon-name><tp:taxon-name-part taxon-name-part-type="genus" reg="Leptobrachella">L.</tp:taxon-name-part><tp:taxon-name-part taxon-name-part-type="species" reg="pluvialis">pluvialis</tp:taxon-name-part></tp:taxon-name>
                  </italic>
                </td><td rowspan="1" colspan="1">21.3–22.3</td><td rowspan="1" colspan="1">Unknown</td><td rowspan="1" colspan="1">Yes</td><td rowspan="1" colspan="1">Rudimentary</td><td rowspan="1" colspan="1">Absent</td><td rowspan="1" colspan="1">Dirty white with dark brown marbling</td><td rowspan="1" colspan="1">Smooth, ﬂattened tubercles on ﬂanks</td></tr><tr><td rowspan="1" colspan="1">48</td><td rowspan="1" colspan="1">
                  <italic>
                    <tp:taxon-name><tp:taxon-name-part taxon-name-part-type="genus" reg="Leptobrachella">L.</tp:taxon-name-part><tp:taxon-name-part taxon-name-part-type="species" reg="puhoatensis">puhoatensis</tp:taxon-name-part></tp:taxon-name>
                  </italic>
                </td><td rowspan="1" colspan="1">24.2–28.1</td><td rowspan="1" colspan="1">27.3–31.5</td><td rowspan="1" colspan="1">Yes</td><td rowspan="1" colspan="1">Rudimentary</td><td rowspan="1" colspan="1">Narrow</td><td rowspan="1" colspan="1">Reddish brown with white dusting</td><td rowspan="1" colspan="1">Longitudinal skin ridges</td></tr><tr><td rowspan="1" colspan="1">49</td><td rowspan="1" colspan="1">
                  <italic>
                    <tp:taxon-name><tp:taxon-name-part taxon-name-part-type="genus" reg="Leptobrachella">L.</tp:taxon-name-part><tp:taxon-name-part taxon-name-part-type="species" reg="purpuraventra">purpuraventra</tp:taxon-name-part></tp:taxon-name>
                  </italic>
                </td><td rowspan="1" colspan="1">27.3–29.8</td><td rowspan="1" colspan="1">33.0–35.3</td><td rowspan="1" colspan="1">Yes</td><td rowspan="1" colspan="1">Rudimentary</td><td rowspan="1" colspan="1">Narrow</td><td rowspan="1" colspan="1">Grey-purple with distinct nebulous greyish speckling on chest and ventrolateral flanks</td><td rowspan="1" colspan="1">Shagreened and granular</td></tr><tr><td rowspan="1" colspan="1">50</td><td rowspan="1" colspan="1">
                  <italic>
                    <tp:taxon-name><tp:taxon-name-part taxon-name-part-type="genus" reg="Leptobrachella">L.</tp:taxon-name-part><tp:taxon-name-part taxon-name-part-type="species" reg="purpurus">purpurus</tp:taxon-name-part></tp:taxon-name>
                  </italic>
                </td><td rowspan="1" colspan="1">25.0–27.5</td><td rowspan="1" colspan="1">Unknown</td><td rowspan="1" colspan="1">Yes</td><td rowspan="1" colspan="1">Rudimentary</td><td rowspan="1" colspan="1">Wide</td><td rowspan="1" colspan="1">Dull white with indistinct grey dusting</td><td rowspan="1" colspan="1">Shagreen with small tubercles</td></tr><tr><td rowspan="1" colspan="1">51</td><td rowspan="1" colspan="1">
                  <italic>
                    <tp:taxon-name><tp:taxon-name-part taxon-name-part-type="genus" reg="Leptobrachella">L.</tp:taxon-name-part><tp:taxon-name-part taxon-name-part-type="species" reg="pyrrhops">pyrrhops</tp:taxon-name-part></tp:taxon-name>
                  </italic>
                </td><td rowspan="1" colspan="1">30.8–34.3</td><td rowspan="1" colspan="1">30.3–33.9</td><td rowspan="1" colspan="1">Yes</td><td rowspan="1" colspan="1">Rudimentary</td><td rowspan="1" colspan="1">Absent</td><td rowspan="1" colspan="1">Reddish brown with white speckling</td><td rowspan="1" colspan="1">Slightly shagreened</td></tr><tr><td rowspan="1" colspan="1">52</td><td rowspan="1" colspan="1">
                  <italic>
                    <tp:taxon-name><tp:taxon-name-part taxon-name-part-type="genus" reg="Leptobrachella">L.</tp:taxon-name-part><tp:taxon-name-part taxon-name-part-type="species" reg="rowleyae">rowleyae</tp:taxon-name-part></tp:taxon-name>
                  </italic>
                </td><td rowspan="1" colspan="1">23.4–25.4</td><td rowspan="1" colspan="1">27–27.8</td><td rowspan="1" colspan="1">Yes</td><td rowspan="1" colspan="1">Absent</td><td rowspan="1" colspan="1">Absent</td><td rowspan="1" colspan="1">Pinkish milk-white to light brown with white speckles</td><td rowspan="1" colspan="1">Smooth with numerous tiny tubercles</td></tr><tr><td rowspan="1" colspan="1">53</td><td rowspan="1" colspan="1">
                  <italic>
                    <tp:taxon-name><tp:taxon-name-part taxon-name-part-type="genus" reg="Leptobrachella">L.</tp:taxon-name-part><tp:taxon-name-part taxon-name-part-type="species" reg="shangsiensis">shangsiensis</tp:taxon-name-part></tp:taxon-name>
                  </italic>
                </td><td rowspan="1" colspan="1">24.9–29.4</td><td rowspan="1" colspan="1">30.8–35.9</td><td rowspan="1" colspan="1">Yes</td><td rowspan="1" colspan="1">Rudimentary</td><td rowspan="1" colspan="1">Narrow</td><td rowspan="1" colspan="1">Yellowish creamy white with marble texture</td><td rowspan="1" colspan="1">Smooth with numerous tiny tubercles</td></tr><tr><td rowspan="1" colspan="1">54</td><td rowspan="1" colspan="1">
                  <italic>
                    <tp:taxon-name><tp:taxon-name-part taxon-name-part-type="genus" reg="Leptobrachella">L.</tp:taxon-name-part><tp:taxon-name-part taxon-name-part-type="species" reg="shimentaina">shimentaina</tp:taxon-name-part></tp:taxon-name>
                  </italic>
                </td><td rowspan="1" colspan="1">26.4–28.9</td><td rowspan="1" colspan="1">30.1–30.7</td><td rowspan="1" colspan="1">Yes</td><td rowspan="1" colspan="1">Rudimentary</td><td rowspan="1" colspan="1">Wide</td><td rowspan="1" colspan="1">Greyish pink with distinct hazy brown speckling on chest and ventrolateral flanks</td><td rowspan="1" colspan="1">Round granular tubercles with glandular folds</td></tr><tr><td rowspan="1" colspan="1">55</td><td rowspan="1" colspan="1">
                  <italic>
                    <tp:taxon-name><tp:taxon-name-part taxon-name-part-type="genus" reg="Leptobrachella">L.</tp:taxon-name-part><tp:taxon-name-part taxon-name-part-type="species" reg="shiwandashanensis">shiwandashanensis</tp:taxon-name-part></tp:taxon-name>
                  </italic>
                </td><td rowspan="1" colspan="1">26.8–29.7</td><td rowspan="1" colspan="1">33.7–35.9</td><td rowspan="1" colspan="1">Yes</td><td rowspan="1" colspan="1">Absent</td><td rowspan="1" colspan="1">Absent</td><td rowspan="1" colspan="1">Creamy white ventral surface with brown spots on lateral margin and near immaculate creamy white on throat and chest</td><td rowspan="1" colspan="1">Shagreened dorsal surface with small, raised tubercles and ridges, more evident on shoulder and dorsal surfaces of limbs</td></tr><tr><td rowspan="1" colspan="1">56</td><td rowspan="1" colspan="1">
                  <italic>
                    <tp:taxon-name><tp:taxon-name-part taxon-name-part-type="genus" reg="Leptobrachella">L.</tp:taxon-name-part><tp:taxon-name-part taxon-name-part-type="species" reg="suiyangensis">suiyangensis</tp:taxon-name-part></tp:taxon-name>
                  </italic>
                </td><td rowspan="1" colspan="1">28.7–29.7</td><td rowspan="1" colspan="1">30.5–33.5</td><td rowspan="1" colspan="1">Yes</td><td rowspan="1" colspan="1">Rudimentary</td><td rowspan="1" colspan="1">Narrow</td><td rowspan="1" colspan="1">Yellowish or creamy-white with marble texture or light brown speckling</td><td rowspan="1" colspan="1">Shagreened with small granules</td></tr><tr><td rowspan="1" colspan="1">57</td><td rowspan="1" colspan="1">
                  <italic>
                    <tp:taxon-name><tp:taxon-name-part taxon-name-part-type="genus" reg="Leptobrachella">L.</tp:taxon-name-part><tp:taxon-name-part taxon-name-part-type="species" reg="sungi">sungi</tp:taxon-name-part></tp:taxon-name>
                  </italic>
                </td><td rowspan="1" colspan="1">48.3–52.7</td><td rowspan="1" colspan="1">56.7–58.9</td><td rowspan="1" colspan="1">No or small</td><td rowspan="1" colspan="1">Wide</td><td rowspan="1" colspan="1">Narrow</td><td rowspan="1" colspan="1">Yellowish or creamy-white</td><td rowspan="1" colspan="1">Granular</td></tr><tr><td rowspan="1" colspan="1">58</td><td rowspan="1" colspan="1">
                  <italic>
                    <tp:taxon-name><tp:taxon-name-part taxon-name-part-type="genus" reg="Leptobrachella">L.</tp:taxon-name-part><tp:taxon-name-part taxon-name-part-type="species" reg="tadungensis">tadungensis</tp:taxon-name-part></tp:taxon-name>
                  </italic>
                </td><td rowspan="1" colspan="1">23.3–28.2</td><td rowspan="1" colspan="1">32.1</td><td rowspan="1" colspan="1">Yes</td><td rowspan="1" colspan="1">Absent</td><td rowspan="1" colspan="1">Absent</td><td rowspan="1" colspan="1">Reddish brown with white speckling</td><td rowspan="1" colspan="1">Smooth</td></tr><tr><td rowspan="1" colspan="1">59</td><td rowspan="1" colspan="1">
                  <italic>
                    <tp:taxon-name><tp:taxon-name-part taxon-name-part-type="genus" reg="Leptobrachella">L.</tp:taxon-name-part><tp:taxon-name-part taxon-name-part-type="species" reg="tamdil">tamdil</tp:taxon-name-part></tp:taxon-name>
                  </italic>
                </td><td rowspan="1" colspan="1">32.3</td><td rowspan="1" colspan="1">31.8</td><td rowspan="1" colspan="1">Yes</td><td rowspan="1" colspan="1">Wide</td><td rowspan="1" colspan="1">Wide</td><td rowspan="1" colspan="1">White</td><td rowspan="1" colspan="1">Weakly tuberculate</td></tr><tr><td rowspan="1" colspan="1">60</td><td rowspan="1" colspan="1">
                  <italic>
                    <tp:taxon-name><tp:taxon-name-part taxon-name-part-type="genus" reg="Leptobrachella">L.</tp:taxon-name-part><tp:taxon-name-part taxon-name-part-type="species" reg="tengchongensis">tengchongensis</tp:taxon-name-part></tp:taxon-name>
                  </italic>
                </td><td rowspan="1" colspan="1">23.9–26.0</td><td rowspan="1" colspan="1">28.8–28.9</td><td rowspan="1" colspan="1">Yes</td><td rowspan="1" colspan="1">Rudimentary</td><td rowspan="1" colspan="1">Narrow</td><td rowspan="1" colspan="1">White with dark brown blotches</td><td rowspan="1" colspan="1">Shagreened with small tubercles</td></tr><tr><td rowspan="1" colspan="1">61</td><td rowspan="1" colspan="1">
                  <italic>
                    <tp:taxon-name><tp:taxon-name-part taxon-name-part-type="genus" reg="Leptobrachella">L.</tp:taxon-name-part><tp:taxon-name-part taxon-name-part-type="species" reg="tuberosa">tuberosa</tp:taxon-name-part></tp:taxon-name>
                  </italic>
                </td><td rowspan="1" colspan="1">24.4–29.5</td><td rowspan="1" colspan="1">30.2</td><td rowspan="1" colspan="1">No</td><td rowspan="1" colspan="1">Rudimentary</td><td rowspan="1" colspan="1">Absent</td><td rowspan="1" colspan="1">White with small grey spots/streaks</td><td rowspan="1" colspan="1">Highly tuberculate</td></tr><tr><td rowspan="1" colspan="1">62</td><td rowspan="1" colspan="1">
                  <italic>
                    <tp:taxon-name><tp:taxon-name-part taxon-name-part-type="genus" reg="Leptobrachella">L.</tp:taxon-name-part><tp:taxon-name-part taxon-name-part-type="species" reg="ventripunctata">ventripunctata</tp:taxon-name-part></tp:taxon-name>
                  </italic>
                </td><td rowspan="1" colspan="1">25.5–28.0</td><td rowspan="1" colspan="1">31.5–35.0</td><td rowspan="1" colspan="1">Yes</td><td rowspan="1" colspan="1">Absent</td><td rowspan="1" colspan="1">Absent</td><td rowspan="1" colspan="1">Chest and belly with dark brown spots</td><td rowspan="1" colspan="1">Longitudinal skin ridges</td></tr><tr><td rowspan="1" colspan="1">63</td><td rowspan="1" colspan="1">
                  <italic>
                    <tp:taxon-name><tp:taxon-name-part taxon-name-part-type="genus" reg="Leptobrachella">L.</tp:taxon-name-part><tp:taxon-name-part taxon-name-part-type="species" reg="verrucosa">verrucosa</tp:taxon-name-part></tp:taxon-name>
                  </italic>
                </td><td rowspan="1" colspan="1">23.2–25.9</td><td rowspan="1" colspan="1">Unknown</td><td rowspan="1" colspan="1">Yes</td><td rowspan="1" colspan="1">Absent</td><td rowspan="1" colspan="1">Narrow</td><td rowspan="1" colspan="1">Creamy white with greyish white and dark brown spots</td><td rowspan="1" colspan="1">Shagreened with numerous conical tubercles</td></tr><tr><td rowspan="1" colspan="1">64</td><td rowspan="1" colspan="1">
                  <italic>
                    <tp:taxon-name><tp:taxon-name-part taxon-name-part-type="genus" reg="Leptobrachella">L.</tp:taxon-name-part><tp:taxon-name-part taxon-name-part-type="species" reg="wuhuangmontis">wuhuangmontis</tp:taxon-name-part></tp:taxon-name>
                  </italic>
                </td><td rowspan="1" colspan="1">25.6–30.0</td><td rowspan="1" colspan="1">33.0–36.0</td><td rowspan="1" colspan="1">Yes</td><td rowspan="1" colspan="1">Rudimentary</td><td rowspan="1" colspan="1">Narrow</td><td rowspan="1" colspan="1">Greyish white mixed with tiny white and black dots</td><td rowspan="1" colspan="1">Rough with dense conical tubercles</td></tr><tr><td rowspan="1" colspan="1">65</td><td rowspan="1" colspan="1">
                  <italic>
                    <tp:taxon-name><tp:taxon-name-part taxon-name-part-type="genus" reg="Leptobrachella">L.</tp:taxon-name-part><tp:taxon-name-part taxon-name-part-type="species" reg="wulingensis">wulingensis</tp:taxon-name-part></tp:taxon-name>
                  </italic>
                </td><td rowspan="1" colspan="1">24.5–32.8</td><td rowspan="1" colspan="1">29.9–38.5</td><td rowspan="1" colspan="1">yes</td><td rowspan="1" colspan="1">Rudimentary</td><td rowspan="1" colspan="1">Narrow</td><td rowspan="1" colspan="1">Creamy white, with distinct or indistinct brown speckling at margins</td><td rowspan="1" colspan="1">Shagreened with sparse large warts, sometimes with longitudinal ridges</td></tr><tr><td rowspan="1" colspan="1">66</td><td rowspan="1" colspan="1">
                  <italic>
                    <tp:taxon-name><tp:taxon-name-part taxon-name-part-type="genus" reg="Leptobrachella">L.</tp:taxon-name-part><tp:taxon-name-part taxon-name-part-type="species" reg="yeae">yeae</tp:taxon-name-part></tp:taxon-name>
                  </italic>
                </td><td rowspan="1" colspan="1">25.8–32.6</td><td rowspan="1" colspan="1">33.7–34.1</td><td rowspan="1" colspan="1">Yes</td><td rowspan="1" colspan="1">Rudimentary</td><td rowspan="1" colspan="1">Narrow</td><td rowspan="1" colspan="1">Ventral belly cream white with variable brown specking</td><td rowspan="1" colspan="1">Dorsum relatively smooth with fine tiny granules or short ridges</td></tr><tr><td rowspan="1" colspan="1">67</td><td rowspan="1" colspan="1">
                  <italic>
                    <tp:taxon-name><tp:taxon-name-part taxon-name-part-type="genus" reg="Leptobrachella">L.</tp:taxon-name-part><tp:taxon-name-part taxon-name-part-type="species" reg="yingjiangensis">yingjiangensis</tp:taxon-name-part></tp:taxon-name>
                  </italic>
                </td><td rowspan="1" colspan="1">25.7–27.6</td><td rowspan="1" colspan="1">Unknown</td><td rowspan="1" colspan="1">Yes</td><td rowspan="1" colspan="1">Rudimentary</td><td rowspan="1" colspan="1">Wide</td><td rowspan="1" colspan="1">Creamy white with dark brown flecks on chest and margins</td><td rowspan="1" colspan="1">Shagreened with small tubercles</td></tr><tr><td rowspan="1" colspan="1">68</td><td rowspan="1" colspan="1">
                  <italic>
                    <tp:taxon-name><tp:taxon-name-part taxon-name-part-type="genus" reg="Leptobrachella">L.</tp:taxon-name-part><tp:taxon-name-part taxon-name-part-type="species" reg="yunkaiensis">yunkaiensis</tp:taxon-name-part></tp:taxon-name>
                  </italic>
                </td><td rowspan="1" colspan="1">25.9–29.3</td><td rowspan="1" colspan="1">34.0–35.3</td><td rowspan="1" colspan="1">Yes</td><td rowspan="1" colspan="1">Rudimentary</td><td rowspan="1" colspan="1">Wide</td><td rowspan="1" colspan="1">Belly pink with distinct or indistinct speckling</td><td rowspan="1" colspan="1">Shagreened with short skin ridges and warts</td></tr><tr><td rowspan="1" colspan="1">69</td><td rowspan="1" colspan="1">
                  <italic>
                    <tp:taxon-name><tp:taxon-name-part taxon-name-part-type="genus" reg="Leptobrachella">L.</tp:taxon-name-part><tp:taxon-name-part taxon-name-part-type="species" reg="yunyangensis">yunyangensis</tp:taxon-name-part></tp:taxon-name>
                  </italic>
                </td><td rowspan="1" colspan="1">28.3–30.6</td><td rowspan="1" colspan="1">Unknown</td><td rowspan="1" colspan="1">Yes</td><td rowspan="1" colspan="1">Rudimentary</td><td rowspan="1" colspan="1">Narrow</td><td rowspan="1" colspan="1">Ventral surfaces of the throat, chest, and belly greyish white with purple-brown speckling</td><td rowspan="1" colspan="1">Rough dorsal skin, with sparse large granules and tubercles and short longitudinal ridges on the shoulder</td></tr><tr><td rowspan="1" colspan="1">70</td><td rowspan="1" colspan="1">
                  <italic>
                    <tp:taxon-name><tp:taxon-name-part taxon-name-part-type="genus" reg="Leptobrachella">L.</tp:taxon-name-part><tp:taxon-name-part taxon-name-part-type="species" reg="zhangyapingi">zhangyapingi</tp:taxon-name-part></tp:taxon-name>
                  </italic>
                </td><td rowspan="1" colspan="1">45.8–52.5</td><td rowspan="1" colspan="1">Unknown</td><td rowspan="1" colspan="1">Yes</td><td rowspan="1" colspan="1">Rudimentary</td><td rowspan="1" colspan="1">Wide</td><td rowspan="1" colspan="1">Near immaculate white</td><td rowspan="1" colspan="1">Mostly smooth with distinct tubercles</td></tr></tbody></table></table-wrap><table-wrap id="T4" position="float" orientation="portrait"><label>Table 4.</label><caption><p>Comparisons of characters of advertisement calls of the new species, sympatric species, and <italic><tp:taxon-name><tp:taxon-name-part taxon-name-part-type="genus" reg="Leptobrachella">L.</tp:taxon-name-part><tp:taxon-name-part taxon-name-part-type="species" reg="ventripunctata">ventripunctata</tp:taxon-name-part></tp:taxon-name></italic>.</p></caption><table id="TID0EVBCK" rules="all"><tbody><tr><th rowspan="1" colspan="1">Species</th><th rowspan="1" colspan="1">Dominant frequency (kHz)</th><th rowspan="1" colspan="1">Call durations (ms)</th><th rowspan="1" colspan="1">Call intervals (ms)</th><th rowspan="1" colspan="1">Notes/call</th><th rowspan="1" colspan="1">Temperature (°C)</th><th rowspan="1" colspan="1">Reference</th></tr><tr><td rowspan="1" colspan="1"><italic><tp:taxon-name><tp:taxon-name-part taxon-name-part-type="genus" reg="Leptobrachella">L.</tp:taxon-name-part><tp:taxon-name-part taxon-name-part-type="species" reg="guinanensis">guinanensis</tp:taxon-name-part></tp:taxon-name></italic> sp. nov.</td><td rowspan="1" colspan="1">7.3–8.3</td><td rowspan="1" colspan="1">25.5 (23–31)</td><td rowspan="1" colspan="1">91.2 (55–133)</td><td rowspan="1" colspan="1">4–5</td><td rowspan="1" colspan="1">24.1</td><td rowspan="1" colspan="1">This study</td></tr><tr><td rowspan="1" colspan="1">
                  <italic>
                    <tp:taxon-name><tp:taxon-name-part taxon-name-part-type="genus" reg="Leptobrachella">L.</tp:taxon-name-part><tp:taxon-name-part taxon-name-part-type="species" reg="shiwandashanensis">shiwandashanensis</tp:taxon-name-part></tp:taxon-name>
                  </italic>
                </td><td rowspan="1" colspan="1">5.3–5.7</td><td rowspan="1" colspan="1">226.6 (194–277)</td><td rowspan="1" colspan="1">153.1 (134–186)</td><td rowspan="1" colspan="1">14–16</td><td rowspan="1" colspan="1">23.0</td><td rowspan="1" colspan="1"><xref ref-type="bibr" rid="B4">Chen et al. 2021</xref>b</td></tr><tr><td rowspan="1" colspan="1">
                  <italic>
                    <tp:taxon-name><tp:taxon-name-part taxon-name-part-type="genus" reg="Leptobrachella">L.</tp:taxon-name-part><tp:taxon-name-part taxon-name-part-type="species" reg="shangsiensis">shangsiensis</tp:taxon-name-part></tp:taxon-name>
                  </italic>
                </td><td rowspan="1" colspan="1">5.5–6.5</td><td rowspan="1" colspan="1">66.0 (64–69)</td><td rowspan="1" colspan="1">250.5 (184–289)</td><td rowspan="1" colspan="1">5–6</td><td rowspan="1" colspan="1">21.5</td><td rowspan="1" colspan="1">
                  <xref ref-type="bibr" rid="B3">Chen et al. 2019</xref>
                </td></tr><tr><td rowspan="1" colspan="1">
                  <italic>
                    <tp:taxon-name><tp:taxon-name-part taxon-name-part-type="genus" reg="Leptobrachella">L.</tp:taxon-name-part><tp:taxon-name-part taxon-name-part-type="species" reg="sungi">sungi</tp:taxon-name-part></tp:taxon-name>
                  </italic>
                </td><td rowspan="1" colspan="1">2.0–2.7</td><td rowspan="1" colspan="1">59.4 (56–65)</td><td rowspan="1" colspan="1">478.4 (225–996)</td><td rowspan="1" colspan="1">3</td><td rowspan="1" colspan="1">24.5</td><td rowspan="1" colspan="1">This study</td></tr><tr><td rowspan="1" colspan="1"><italic><tp:taxon-name><tp:taxon-name-part taxon-name-part-type="genus" reg="Leptobrachella">L.</tp:taxon-name-part><tp:taxon-name-part taxon-name-part-type="species" reg="ventripunctata">ventripunctata</tp:taxon-name-part></tp:taxon-name></italic> (YJ)</td><td rowspan="1" colspan="1">6.1–6.4</td><td rowspan="1" colspan="1">145.0 (65–430)</td><td rowspan="1" colspan="1">134.0 (31–416)</td><td rowspan="1" colspan="1">3–17</td><td rowspan="1" colspan="1">15.0</td><td rowspan="1" colspan="1">
                  <xref ref-type="bibr" rid="B34">Yang et al. 2018</xref>
                </td></tr><tr><td rowspan="1" colspan="1"><italic><tp:taxon-name><tp:taxon-name-part taxon-name-part-type="genus" reg="Leptobrachella">L.</tp:taxon-name-part><tp:taxon-name-part taxon-name-part-type="species" reg="ventripunctata">ventripunctata</tp:taxon-name-part></tp:taxon-name></italic> (<abbrev xmlns:xlink="http://www.w3.org/1999/xlink" xlink:title="Jinzhongshan National Nature Reserve" id="ABBRID0EDDBK" xlink:type="simple">JZS</abbrev>)</td><td rowspan="1" colspan="1">6.2–7.1</td><td rowspan="1" colspan="1">182.8 (142–318)</td><td rowspan="1" colspan="1">215.7 (131–507)</td><td rowspan="1" colspan="1">8–9</td><td rowspan="1" colspan="1">25.1</td><td rowspan="1" colspan="1">This study</td></tr></tbody></table><table-wrap-foot><fn><p>YJ, Yingjiang County, Yunnan, China; <abbrev xmlns:xlink="http://www.w3.org/1999/xlink" xlink:title="Jinzhongshan National Nature Reserve" id="ABBRID0E4DBK" xlink:type="simple">JZS</abbrev>, Jinzhongshan National Nature Reserve, Longlin County, Guangxi, Chin.</p></fn></table-wrap-foot></table-wrap></tp:treatment-sec><ref-list><ref id="B10"><mixed-citation xmlns:xlink="http://www.w3.org/1999/xlink" xlink:type="simple"><person-group><name name-style="western"><surname>Fei</surname><given-names>L</given-names></name><name name-style="western"><surname>Ye</surname><given-names>CY</given-names></name><name name-style="western"><surname>Li</surname><given-names>SS</given-names></name></person-group> (<year>1992</year>) <article-title>Two new species of pelobatid toads of genus <italic><tp:taxon-name><tp:taxon-name-part taxon-name-part-type="genus">Leptolalax</tp:taxon-name-part></tp:taxon-name></italic> from Yunnan Province of China (<tp:taxon-name><tp:taxon-name-part taxon-name-part-type="class">Amphibia</tp:taxon-name-part></tp:taxon-name>: <tp:taxon-name><tp:taxon-name-part taxon-name-part-type="order">Anura</tp:taxon-name-part></tp:taxon-name>).</article-title><source>Acta Biologica Plateau Sinica</source><volume>11</volume>: <fpage>45</fpage>–<lpage>54</lpage>.</mixed-citation></ref><ref id="B27"><mixed-citation xmlns:xlink="http://www.w3.org/1999/xlink" xlink:type="simple"><person-group><name name-style="western"><surname>Rowley</surname><given-names>JJ</given-names></name><name name-style="western"><surname>Dau</surname><given-names>VQ</given-names></name><name name-style="western"><surname>Cao</surname><given-names>TT</given-names></name></person-group> (<year>2017</year>) <article-title>A new species of <italic><tp:taxon-name><tp:taxon-name-part taxon-name-part-type="genus">Leptolalax</tp:taxon-name-part></tp:taxon-name></italic> (<tp:taxon-name><tp:taxon-name-part taxon-name-part-type="order">Anura</tp:taxon-name-part></tp:taxon-name>: <tp:taxon-name><tp:taxon-name-part taxon-name-part-type="family">Megophryidae</tp:taxon-name-part></tp:taxon-name>) from Vietnam.</article-title><source>Zootaxa</source><volume>4273</volume>(<issue>1</issue>): <fpage>61</fpage>–<lpage>79</lpage>. <ext-link xlink:href="10.11646/zootaxa.4273.1.5" ext-link-type="doi" xlink:type="simple">https://doi.org/10.11646/zootaxa.4273.1.5</ext-link></mixed-citation></ref><ref id="B24"><mixed-citation xmlns:xlink="http://www.w3.org/1999/xlink" xlink:type="simple"><person-group><name name-style="western"><surname>Qian</surname><given-names>TY</given-names></name><name name-style="western"><surname>Xiao</surname><given-names>X</given-names></name><name name-style="western"><surname>Cao</surname><given-names>Y</given-names></name><name name-style="western"><surname>Xiao</surname><given-names>NW</given-names></name><name name-style="western"><surname>Yang</surname><given-names>DD</given-names></name></person-group> (<year>2020</year>) <article-title>A new species of <italic><tp:taxon-name><tp:taxon-name-part taxon-name-part-type="genus">Leptobrachella</tp:taxon-name-part></tp:taxon-name></italic> (<tp:taxon-name><tp:taxon-name-part taxon-name-part-type="order">Anura</tp:taxon-name-part></tp:taxon-name>: <tp:taxon-name><tp:taxon-name-part taxon-name-part-type="family">Megophryidae</tp:taxon-name-part></tp:taxon-name>) Smith, 1925 from Wuling Mountains in Hunan Province, China.</article-title><source>Zootaxa</source><volume>4816</volume>(<issue>4</issue>): <fpage>491</fpage>–<lpage>526</lpage>. <ext-link xlink:href="10.11646/zootaxa.4816.4.4" ext-link-type="doi" xlink:type="simple">https://doi.org/10.11646/zootaxa.4816.4.4</ext-link></mixed-citation></ref><ref id="B32"><mixed-citation xmlns:xlink="http://www.w3.org/1999/xlink" xlink:type="simple"><person-group><name name-style="western"><surname>Wang</surname><given-names>J</given-names></name><name name-style="western"><surname>Lyu</surname><given-names>ZT</given-names></name><name name-style="western"><surname>Qi</surname><given-names>S</given-names></name><name name-style="western"><surname>Zeng</surname><given-names>ZC</given-names></name><name name-style="western"><surname>Zhang</surname><given-names>WX</given-names></name><name name-style="western"><surname>Lu</surname><given-names>LS</given-names></name><name name-style="western"><surname>Wang</surname><given-names>YY</given-names></name></person-group> (<year>2020</year>) <article-title>Two new <italic><tp:taxon-name><tp:taxon-name-part taxon-name-part-type="genus">Leptobrachella</tp:taxon-name-part></tp:taxon-name></italic> species (<tp:taxon-name><tp:taxon-name-part taxon-name-part-type="order">Anura</tp:taxon-name-part></tp:taxon-name>, <tp:taxon-name><tp:taxon-name-part taxon-name-part-type="family">Megophryidae</tp:taxon-name-part></tp:taxon-name>) from the Yunnan-Guizhou Plateau, Southwestern China.</article-title><source>ZooKeys</source><volume>995</volume>: <fpage>97</fpage>–<lpage>125</lpage>. <ext-link xlink:href="10.3897/zookeys.995.55939" ext-link-type="doi" xlink:type="simple">https://doi.org/10.3897/zookeys.995.55939</ext-link></mixed-citation></ref><ref id="B11"><mixed-citation xmlns:xlink="http://www.w3.org/1999/xlink" xlink:type="simple"><person-group><name name-style="western"><surname>Fei</surname><given-names>L</given-names></name><name name-style="western"><surname>Ye</surname><given-names>CY</given-names></name><name name-style="western"><surname>Jiang</surname><given-names>JP</given-names></name></person-group> (<year>2012</year>) <source>Colored atlas of Chinese Amphibians and their distributions.</source><publisher-name>Sichuan Publishing House of Science and Technology</publisher-name>, <publisher-loc>Chengdu</publisher-loc>, <size units="page">619 pp</size>.</mixed-citation></ref><ref id="B4"><mixed-citation xmlns:xlink="http://www.w3.org/1999/xlink" xlink:type="simple"><person-group><name name-style="western"><surname>Chen</surname><given-names>WC</given-names></name><name name-style="western"><surname>Yu</surname><given-names>GD</given-names></name><name name-style="western"><surname>Cheng</surname><given-names>ZY</given-names></name><name name-style="western"><surname>Meng</surname><given-names>T</given-names></name><name name-style="western"><surname>Wei</surname><given-names>H</given-names></name><name name-style="western"><surname>Zhou</surname><given-names>GY</given-names></name><name name-style="western"><surname>Lu</surname><given-names>YW</given-names></name></person-group> (<year>2021</year>) <article-title>A new species of <italic><tp:taxon-name><tp:taxon-name-part taxon-name-part-type="genus">Leptobrachella</tp:taxon-name-part></tp:taxon-name></italic> (<tp:taxon-name><tp:taxon-name-part taxon-name-part-type="order">Anura</tp:taxon-name-part></tp:taxon-name>: <tp:taxon-name><tp:taxon-name-part taxon-name-part-type="family">Megophryidae</tp:taxon-name-part></tp:taxon-name>) from central Guangxi, China.</article-title><source>Zoological Research</source><volume>42</volume>(<issue>6</issue>): <fpage>783</fpage>–<lpage>788</lpage>. <ext-link xlink:href="10.24272/j.issn.2095-8137.2021.179" ext-link-type="doi" xlink:type="simple">https://doi.org/10.24272/j.issn.2095-8137.2021.179</ext-link></mixed-citation></ref><ref id="B3"><mixed-citation xmlns:xlink="http://www.w3.org/1999/xlink" xlink:type="simple"><person-group><name name-style="western"><surname>Chen</surname><given-names>WC</given-names></name><name name-style="western"><surname>Liao</surname><given-names>X</given-names></name><name name-style="western"><surname>Zhou</surname><given-names>SC</given-names></name><name name-style="western"><surname>Mo</surname><given-names>YM</given-names></name></person-group> (<year>2019</year>) <article-title>A new species of <italic><tp:taxon-name><tp:taxon-name-part taxon-name-part-type="genus">Leptobrachella</tp:taxon-name-part></tp:taxon-name></italic> (<tp:taxon-name><tp:taxon-name-part taxon-name-part-type="order">Anura</tp:taxon-name-part></tp:taxon-name>: <tp:taxon-name><tp:taxon-name-part taxon-name-part-type="family">Megophryidae</tp:taxon-name-part></tp:taxon-name>) from southern Guangxi, China.</article-title><source>Zootaxa</source><volume>4563</volume>(<issue>1</issue>): <fpage>67</fpage>–<lpage>82</lpage>. <ext-link xlink:href="10.11646/zootaxa.4563.1.3" ext-link-type="doi" xlink:type="simple">https://doi.org/10.11646/zootaxa.4563.1.3</ext-link></mixed-citation></ref><ref id="B34"><mixed-citation xmlns:xlink="http://www.w3.org/1999/xlink" xlink:type="simple"><person-group><name name-style="western"><surname>Yang</surname><given-names>JH</given-names></name><name name-style="western"><surname>Zeng</surname><given-names>ZC</given-names></name><name name-style="western"><surname>Wang</surname><given-names>YY</given-names></name></person-group> (<year>2018</year>) Description of two new sympatric species of the genus <italic><tp:taxon-name><tp:taxon-name-part taxon-name-part-type="genus">Leptolalax</tp:taxon-name-part></tp:taxon-name></italic> (<tp:taxon-name><tp:taxon-name-part taxon-name-part-type="order">Anura</tp:taxon-name-part></tp:taxon-name>: <tp:taxon-name><tp:taxon-name-part taxon-name-part-type="family">Megophryidae</tp:taxon-name-part></tp:taxon-name>) from western Yunnan of China. PeerJ 6: e4586. <ext-link xlink:href="10.7717/peerj.4586" ext-link-type="doi" xlink:type="simple">https://doi.org/10.7717/peerj.4586</ext-link></mixed-citation></ref></ref-list></tp:taxon-treatment>
