# Supplementary material for: ﻿The fourth species of Leptobrachella (Anura, Megophryidae) found at Shiwandashan National Nature Reserve, Guangxi, China
Source: Zookeys. 2024 Feb 22;1192:257–79. doi: 10.3897/zookeys.1192.98352 (PMC10905621; doi:10.3897/zookeys.1192.98352)
Supplement: Supplementary material 1 — Morphological data [file zookeys-1192-257_article-98352__-s001.xlsx]

## Sheet: Table S1
Table S1. References for morphological characters for congeners of the genus Leptobrachella.			References
ID	Species	References	Anderson J (1871) A list of the reptilian accession to the Indian Museum, Calcutta from 1865 to 1870, with a description of some new species. Journal of the Asiatic Society of Bengal 40: 12–39.
1	L. aerea (Rowley, Stuart, Richards, Phimmachak & Sivongxay, 2010)	Rowley et al. 2010c	Boulenger GA (1893) Concluding report on the reptiles and batrachians obtained in Burma by Signor L. Fea dealing with the collection made in Pegu and the Karin Hills in 1887–88. Annali del Museo Civico di Storia Naturale di Genova 13: 304–347.
2	L. alpina (Fei, Ye & Li, 1990)	Fei et al. 1990	Boulenger GA (1900) Descriptions of new batrachians and reptiles from the Larut Hills, Perak. Annals & Magazine of Natural History 6(32): 186–194. https://doi.org/10.1080/00222930008678356
3	L. applebyi (Rowley & Cao, 2009)	Rowley and Cao 2009	Chen WC, Liao X, Zhou SC, Mo YM (2019) A new species of Leptobrachella (Anura: Megophryidae) from southern Guangxi, China. Zootaxa 4563(1): 67–82. https://doi.org/10.11646/zootaxa.4563.1.3
4	L. arayai (Matsui, 1997)	Matsui 1997	Chen JM, Xu K, Poyarkov NA Jr, Wang K, Yuan ZY, Hou M, Suwannapoom C, Wang J, Che J (2020) How little is known about “the little brown frogs”: description of three new species of the genus Leptobrachella (Anura: Megophryidae) from Yunnan Province, China. Zoological Research 41: 1–22. https://doi.org/10.24272/j.issn.2095-8137.2020.036
5	L. ardens (Rowley, Tran, Le, Dau, Peloso, Nguyen, Hoang, Nguyen & Ziegler, 2016)	Rowley et al. 2016	Chen JM, Suwannapoom C, Wu YH, Poyarkov NA, Xu K, Pawangkhanant P, Che J (2021b) Integrative taxonomy reveals a new species of Leptobrachella (Anura: Megophryidae) from the mountains of northern Thailand. Zootaxa 5052: 191–214. https://doi.org/10.11646/zootaxa.5072.2.8
6	L. aspera Wang, Lyu, Qi & Wang, 2020	Wang et al. 2020	Chen WC, Peng WX, Pan WH, Liao NY, Liu YJ, Huang Y (2021c) A new species of Leptobrachella Smith 1925 (Anura: Megophryidae) from southern Guangxi, China. Zootaxa 5020(3): 581–596. https://doi.org/10.11646/zootaxa.5020.3.8
7	L. baluensis Smith, 1931	Smith 1931	Chen WC, Yu GD, Cheng ZY, Meng T, Wei H, Zhou GY, Lu YW (2021a) A new species of Leptobrachella (Anura: Megophryidae) from central Guangxi, China. Zoological Research 42(6): 783–788. https://doi.org/10.24272/j.issn.2095-8137.2021.179
8	L. bashaensis Lyu, Dai, Wei, He, Yuan, Shi, Zhou, Ran, Kuang, Guo, Wei & Yuan, 2020	Lyu et al. 2020	Cheng YL, Shi S, Li J, Liu J, Li SZ, Wang B (2021) A new species of the Asian leaf litter toad genus Leptobrachella Smith, 1925 (Anura, Megophryidae) from northwest Guizhou Province, China. ZooKeys 1021: 81–107. https://doi.org/10.3897/zookeys.1021.60729
9	L. bidoupensis (Rowley, Le, Tran & Hoang, 2011)	Rowley et al. 2011	Das I, Tron RKL, Rangad D, Hooroo RN (2010) A new species of Leptolalax (Anura: Megophryidae) from the sacred groves of Mawphlang, Meghalaya, north-eastern India. Zootaxa 2339(1): 44–56. https://doi.org/10.11646/zootaxa.2339.1.2
10	L. bijie Wang, Li, Li, Chen & Wang, 2019	Wang et al. 2019	Dehling JM (2012b) Eine neue Art der Gattung Leptolalax (Anura: Megophryidae) vom Gunung Benom, Westmalaysia/A new species of the genus Leptolalax (Anura: Megophryidae) from Gunung Benom, Peninsular Malaysia. Sauria 34: 9–21.
11	L. bondangensis Eto, Matsui, Hamidy, Munir & Isk &ar, 2018	Eto et al. 2018	Dehling JM (2012a) Redescription of Leptolalax gracilis (Günther, 1872) from Borneo and taxonomic status of two populations of Leptolalax (Anura: Megophryidae) from Peninsular Malaysia. Zootaxa 3328(1): 20–34. https://doi.org/10.11646/zootaxa.3328.1.2
12	L. botsfordi (Rowley, Dau & Nguyen, 2013)	Rowley et al. 2013	Dehling JM, Matsui M (2013) A new species of Leptolalax (Anura: Megophryidae) from Gunung Mulu National Park, Sarawak, East Malaysia (Borneo). Zootaxa 3670(1): 33–44. https://doi.org/10.11646/zootaxa.3670.1.2
13	L. bourreti (Dubois, 1983)	Dubois 1983	Dring J (1983) Frogs of the genus Leptobrachella (Pelobatidae). Amphibia-Reptilia 4(2): 89–102. https://doi.org/10.1163/156853883X00012
14	L. brevicrus Dring, 1983	Dring 1983; Eto et al. 2015	Dubois A (1983) Note préliminaire sur le genre Leptolalax Dubois, 1980 (Amphibiens, Anoures), avec diagnose d’une espèce nouvelle du Vietnam. Alytes 2: 147–153.
15	L. chishuiensis Li, Liu, Wei & Wang, 2020	Li et al. 2020	Dubois A (1987) Miscellanea taxinomica batrachologica (I). Alytes 5: 7–95.
16	L. crocea (Rowley, Hoang, Le, Dau & Cao, 2010)	Rowley et al. 2010a	Duong TV, Do DT, Ngo CD, Nguyen TQ, Poyarkov NA Jr (2018) A new species of the genus Leptolalax (Anura: Megophryidae) from southern Vietnam. Zoological Research 39: 181–196. https://doi.org/10.24272/j.issn.2095-8137.2018.009
17	L. damingshanensis Chen, Yu, Cheng, Meng, Wei, Zhou, Lu, 2021	Chen et al. 2021a	Eto K, Matsui M, Nishikawa K (2015) Description of a new species of the genus Leptobrachella (Amphibia, Anura, Megophryidae) from Borneo. Current Herpetology 34(2): 128–139. https://doi.org/10.5358/hsj.34.128
18	L. dorsospina Wang, Lyu, Qi & Wang, 2020	Wang et al. 2020	Eto K, Matsui M, Nishikawa K (2016) A new highland species of dwarf litter frog genus Leptobrachella (Amphibia, Anura, Megophryidae) from Sarawak. The Raffles Bulletin of Zoology 64: 194–203.
19	L. dong Liu, Shi, Li, Zhang, Xiang, Wei & Wang, 2023	Liu et al. 2023	Eto K, Matsui M, Hamidy A, Munir M, Iskandar DT (2018) Two new species of the genus Leptobrachella (Amphibia: Anura: Megophryidae) from Kalimantan, Indonesia. Current Herpetology 37(2): 95–105. https://doi.org/10.5358/hsj.37.95
20	L. dringi (Dubois, 1987)	Dubois 1987; Matsui and Dehling 2012	Fei L, Ye CY, Huang YZ (1990) Key to Chinese Amphibians. Publishing House for Scientific and Technological Literature, Chongqing, 364 pp.
21	L. eos (Ohler, Wollenberg, Grosjean, Hendrix, Vences, Ziegler & Dubois, 2011)	Ohler et al. 2011	Fei L, Ye CY, Jiang JP (2012) Colored atlas of Chinese Amphibians and their distributions. Sichuan Publishing House of Science and Technology, Chengdu, 619 pp.
22	L. feii Chen, Yuan & Che, 2020	Chen et al. 2020	Grismer LL, Grismer JL, Youmans TM (2004) A new species of Leptolalax (Anura: Megophryidae) from Pulau Tioman, West Malaysia. Asiatic Herpetological Research 10: 8–11.
23	L. firthi (Rowley, Hoang, Dau, Le & Cao, 2012)	Rowley et al. 2012	Günther A (1872) On the reptiles and amphibians of Borneo. Proceedings of the Scientific Meetings of the Zoological Society of London 1872: 586–600.
24	L. flaviglandulosa Chen, Wang & Che, 2020	Chen et al. 2020	Günther A (1895) Te reptiles and batrachians of the Natuna Islands. Novitates Zoologicae 2: 499–502.
25	L. fritinniens (Dehling & Matsui, 2013)	Dehling and Matsui, 2013	Hoang CV, Nguyen TT, Luu VQ, Nguyen TQ, Jiang JP (2019) A new species of Leptobrachella Smith 1925 (Anura: Megophryidae) from Thanh Hoa Province, Vietnam. The Raffles Bulletin of Zoology 67: 536–556. https://doi.org/10.26107/RBZ-2019-0042
26	L. fuliginosa (Matsui, 2006)	Matsui 2006	Hou Y, Zhang M, Hu F, Li S, Shi S, Chen J, Mo X, Wang B (2018) A new species of the genus Leptolalax (Anura, Megophryidae) from Hunan, China. Zootaxa. 2018 Jul 10;4444(3):247-266. https://doi.org/10.11646/zootaxa.4444.3.2.
27	L. fusca Eto, Matsui, Hamidy, Munir & Isk &ar, 2018	Eto et al. 2018	Humtsoe LN, Bordoloi S, Ohler A, Dubois A (2008) Rediscovery of a long-known species, Ixalus lateralis Anderson, 1871. Zootaxa 1921: 24–34. https://doi.org/10.11646/zootaxa.1921.1.2
28	L. gracilis (Günther, 1872)	Günther 1872; Dehling 2012a	Inger RF, Stuebing RB (1992) [“1991”]) A new species of frog of the genus Leptobrachella Smith (Anura: Pelobatidae), with a key to the species from Borneo. The Raffles Bulletin of Zoology 39: 99–103.
29	L. graminicola Nguyen, Tapley, Nguyen, Luong & Rowley, 2021	Nguyen et al. 2021	Inger RF, Lakim M, Biun A, Yambun P (1997) A new species of Leptolalax (Anura: Megophryidae) from Borneo. Asiatic Herpetological Research 7: 48–50. https://doi.org/10.5962/bhl.part.18855
30	L. hamidi (Matsui, 1997)	Matsui 1997	Inger RF, Orlov N, Darevsky I (1999) Frogs of Vietnam: A report on new collections. Fieldiana. Zoology 92: 1–46. https://doi.org/10.5962/bhl.title.3478
31	L. heteropus (Boulenger, 1900)	Boulenger 1900	Jiang K, Yan F, Suwannapoom C, Chomdej S, Che J (2013) A new species of the genus Leptolalax (Anura: Megophryidae) from northern Thailand. Asian Herpetological Research 4(2): 100–108. https://doi.org/10.3724/SP.J.1245.2013.00100
32	L. isos (Rowley, Stuart, Neang, Hoang, Dau, Nguyen & Emmett, 2015)	Rowley et al. 2015	Lathrop A, Murphy RW, Orlov N, Ho CT (1998) Two new species of Leptolalax (Anura: Megophryidae) from northern Vietnam. Amphibia-Reptilia 19(3): 253–267. https://doi.org/10.1163/156853898X00160
33	L. itiokai Eto, Matsui & Nishikawa, 2016	Eto et al. 2016	Li SZ, Liu J, Wei G, Wang B (2020) A new species of the Asian leaf litter toad genus Leptobrachella (Amphibia, Anura, Megophryidae) from southwest China. ZooKeys 943: 91–118. https://doi.org/10.3897/zookeys.943.51572
34	L. jinshaensis Cheng, Shi, Li, Liu, Li & Wang, 2021	Cheng et al. 2021	Lin SS, Li YH, Lu YH, Su HL, Wu SB, Zhang QQ, Mo MJ, Xiao SJ, Pan Z, Pan HJ, Zeng ZC, Wang J (2022) A new species of the genus Leptobrachella (Anura, Megophryidae) from northwestern Guangdong Province, China. Herpetozoa (Wien) 35: 165–178. https://doi.org/10.3897/herpetozoa.35.e89981
35	L. jinyunensis Shi, Shen, Wang, Jiang & Wang, 2023	Shi et al. 2023	Liu CC (1950) Amphibians of western China. Fieldiana. Zoology Memoirs 2: 1–397. https://doi.org/10.5962/bhl.part.4737
36	L. juliandringi Eto, Matsui & Nishikawa, 2015	Eto et al. 2015	Liu J, Shi S, Li S, Zhang M, Xiang S, Wei G, Wang B (2023) A new Asian leaf litter toad of the genus Leptobrachella (Amphibia, Anura, Megophryidae) from central south China. ZooKeys 1149: 103–134. https://doi.org/10.3897/zookeys.1149.85895
37	L. kajangensis (Grismer, Grismer & Youmans, 2004)	Grismer et al. 2004	Luo T, Xiao N, Gao K, Zhou J (2020) A new species of Leptobrachella (Anura, Megophryidae) from Guizhou Province, China. ZooKeys 923: 115–140. https://doi.org/10.3897/zookeys.923.47172
38	L. kalonensis (Rowley, Tran, Le, Dau, Peloso, Nguyen, Hoang, Nguyen & Ziegler, 2016)	Rowley et al. 2016	Luo T, Wang W, Peng D, Lei B, Deng H, Ji S (2022) A new species of the Asian Leaf Litter Toad genus Leptobrachella (Amphibia, Anura, Megophryidae) from Chongqing City, Southwest China. Asian Herpetological Research 13: 75–95. https://doi.org/10.16373/j.cnki.ahr.210052
39	L. kecil (Matsui, Belabut, Ahmad & Yong, 2009)	Matsui et al. 2009	Lyu JC, Dai LL, Wei PF, He YH, Yuan ZY, Shi WL, Zhou S, Ran S, Kuang Z-F, Guo X, Wei G, Yuan G (2020) A new species of the genus Leptobrachella Smith, 1925 (Anura, Megophryidae) from Guizhou, China. ZooKeys 1008: 139–157. https://doi.org/10.3897/zookeys.1008.56412
40	L. khasiorum (Das, Tron, Rangad & Hooroo, 2010)	Das et al. 2010	Malkmus R (1992) Leptolalax pictus sp. nov. (Anura: Pelobatidae) vom Mount Kinabalu/NordBorneo. Sauria 14: 3–6.
41	L. korifi Matsui, Panha & Eto, 2023	Matsui et al. 2023	Mathew R, Sen N (2010) “2009”) Description of a new species of Leptobrachium Tschudi, 1838 (Amphibia: Anura: Megophryidae) from Meghalaya, India. Records of the Zoological Survey of India 109(3): 91–108. https://doi.org/10.26515/rzsi/v109/i3/2009/158996
42	L. lateralis ( Anderson, 1871)	Anderson 1871; Humtsoe et al. 2008	Matsui M (1997) Call characters of Malaysian Leptolalax with a description of two new species (Anura: Pelobatidae). Copeia 1997(1): 158–165. https://doi.org/10.2307/1447851
43	L. laui (Sung, Yang & Wang, 2014)	Sung et al. 2014	Matsui M (2006) Three new species of Leptolalax from Thailand (Amphibia, Anura, Megophryidae). Zoological Science 23(9): 821–830. https://doi.org/10.2108/zsj.23.821
44	L. liui (Fei & Ye, 1990)	Fei et al. 1990; Sung et al. 2014	Matsui M, Dehling JM (2012) Notes on an enigmatic Bornean megophryid, Leptolalax dringi Dubois, 1987 (Amphibia: Anura). Zootaxa 3317(1): 49–58. https://doi.org/10.11646/zootaxa.3317.1.4
45	L. macrops (Duong, Do, Ngo, Nguyen & Poyarkov, 2018)	Duong et al. 2018	Matsui M, Belabut DM, Ahmad N, Yong HS (2009) A new species of Leptolalax (Amphibia, Anura, Megophryidae) from Peninsular Malaysia. Zoological Science 26(3): 243–247. https://doi.org/10.2108/zsj.26.243
46	L. maculosa (Rowley, Tran, Le, Dau, Peloso, Nguyen, Hoang, Nguyen & Ziegler, 2016)	Rowley et al. 2016	Matsui M, Zainudin R, Nishikawa K (2014a) A new species of Leptolalax from Sarawak, Western Borneo (Anura: Megophryidae). Zoological Science 31(11): 773–779. https://doi.org/10.2108/zs140137
47	L. mangshanensis (Hou, Zhang, Hu, Li, Shi, Chen, Mo & Wang, 2018)	Hou et al. 2018	Matsui M, Nishikawa K, Yambun P (2014b) A new Leptolalax from the mountains of Sabah, Borneo (Amphibia, Anura, Megophryidae). Zootaxa 3753(3): 440–452. https://doi.org/10.11646/zootaxa.3753.5.3
48	L. maoershanensis (Yuan, Sun, Chen, Rowley & Che, 2017)	Yuan et al. 2017	Matsui M, Panha S, Eto K (2023) Two new species of Leptobrachella from northern Thailand (Amphibia, Anura, Megophryidae). Current Herpetology 42(1): 83–97. https://doi.org/10.5358/hsj.42.83
49	L. marmorata (Matsui, Zainudin & Nishikawa, 2014)	Matsui et al. 2014a	Nguyen LT, Poyarkov NA Jr, Le DT, Vo BD, Ninh HT, Duong TV, Murphy RW, Sang NV (2018) A new species of Leptolalax (Anura: Megophryidae) from Son Tra Peninsula, central Vietnam. Zootaxa 4388(1): 1–21. https://doi.org/10.11646/zootaxa.4388.1.1
50	L. maura (Inger, Lakim, Biun & Yambun, 1997)	Inger et al. 1997	Nguyen LT, Tapley B, Nguyen CT, Luong HV, Rowley JJL (2021) A new species of Leptobrachella (Anura, Megophryidae) from Mount Pu Ta Leng, northwest Vietnam. Zootaxa 5016(3): 301–332. https://doi.org/10.11646/zootaxa.5016.3.1
51	L. melanoleuca (Matsui, 2006)	Matsui 2006	Ohler A, Marquis O, Swan S, Grosjean S (2000) Amphibian biodiversity of Hoang Lien Nature Reserve (Lao Cai Province, northern Vietnam) with description of two new species. Herpetozoa (Wien) 13(1/2): 71–87.
52	L. melica (Rowley, Stuart, Neang & Emmett, 2010)	Rowley et al. 2010b	Ohler A, Wollenberg KC, Grosjean S, Hendrix R, Vences M, Ziegler T, Dubois A (2011) Sorting out Lalos: Description of new species and additional taxonomic data on megophryid frogs from northern Indochina (genus Leptolalax, Megophryidae, Anura). Zootaxa 3147(1): 1–83. https://doi.org/10.11646/zootaxa.3147.1.1
53	L. minima (Taylor, 1962)	Taylor 1962; Ohler et al. 2011	Poyarkov NJ, Rowley JJ, Gogoleva SI, Vassilieva AB, Galoyan EA, Orlov NL (2015) A new species of Leptolalax (Anura: Megophryidae) from the western Langbian Plateau, southern Vietnam. Zootaxa 3931(2): 221–252. https://doi.org/10.11646/zootaxa.3931.2.3
54	L. mjobergi Smith, 1925	Smith 1925	Qian TY, Xiao X, Cao Y, Xiao NW, Yang DD (2020) A new species of Leptobrachella (Anura: Megophryidae) Smith, 1925 from Wuling Mountains in Hunan Province, China. Zootaxa 4816(4): 491–526. https://doi.org/10.11646/zootaxa.4816.4.4
55	L. murphyi Chen, Suwannapoom, Wu, Poyarkov, Xu, Pawangkhanant & Che, 2021	Chen et al. 2021b	Rowley JJ, Cao TT (2009) A new species of Leptolalax (Anura: Megophryidae) from central Vietnam. Zootaxa 2198(1): 51–60. https://doi.org/10.11646/zootaxa.2198.1.5
56	L. nahangensis (Lathrop, Murphy, Orlov & Ho, 1998)	Lathrop et al. 1998	Rowley JJ, Hoang DH, Le TTD, Dau QV, Cao TT (2010a) A new species of Leptolalax (Anura: Megophryidae) from Vietnam and further information on Leptolalax tuberosus. Zootaxa 2660(1): 33–45. https://doi.org/10.11646/zootaxa.2660.1.3
57	L. namdongensis Hoang, Nguyen, Luu, Nguyen & Jiang, 2019	Hoang et al. 2019	Rowley JJ, Stuart BL, Neang T, Emmett DA (2010b) A new species of Leptolalax (Anura: Megophryidae) from northeastern Cambodia. Zootaxa 2567(1): 57–68. https://doi.org/10.11646/zootaxa.2567.1.3
58	L. natunae (Günther, 1895)	Günther 1895	Rowley JJ, Stuart BL, Richards SJ, Phimmachak S, Sivongxay N (2010c) A new species of Leptolalax (Anura: Megophryidae) from Laos. Zootaxa 2681(1): 35–46. https://doi.org/10.11646/zootaxa.2681.1.3
59	L. neangi Stuart & Rowley, 2020	Stuart and Rowley 2020	Rowley JJ, Le DTT, Tran DTA, Hoang DH (2011) A new species of Leptobrachella (Anura: Megophryidae) from southern Vietnam. Zootaxa 2796(1): 15–28. https://doi.org/10.11646/zootaxa.2796.1.2
60	L. niveimontis Chen, Poyarkov, Yuan & Che, 2020	Chen et al. 2020	Rowley JJ, Hoang HD, Dau VQ, Le TTD, Cao TT (2012) A new species of Leptolalax (Anura: Megophryidae) from central Vietnam. Zootaxa 3321(1): 56–68. https://doi.org/10.11646/zootaxa.3321.1.4
61	L. nokrekensis (Mathew & Sen, 2010)	Mathew and Sen, 2010	Rowley JJ, Dau VQ, Nguyen TT (2013) A new species of Leptolalax (Anura: Megophryidae) from the highest mountain in Indochina. Zootaxa 3737(4): 415–428. https://doi.org/10.11646/zootaxa.3737.4.5
62	L. nyx (Ohler, Wollenberg, Grosjean, Hendrix, Vences, Ziegler & Dubois, 2011)	Ohler et al. 2011	Rowley JJ, Stuart BL, Neang T, Hoang HD, Dau VQ, Nguyen TT, Emmett DA (2015) A new species of Leptolalax (Anura: Megophryidae) from Vietnam and Cambodia. Zootaxa 4039(3): 401–417. https://doi.org/10.11646/zootaxa.4039.3.1
63	L. oshanensis (Liu, 1950)	Liu 1950; Shi et al. 2021	Rowley JJL, Tran DTA, Le DTT, Dau VQ, Peloso PLV, Nguyen TQ, Hoang HD, Nguyen TT, Ziegler T (2016) Five new, microendemic Asian Leaf-litter Frogs (Leptolalax) from the southern Annamite mountains, Vietnam. Zootaxa 4085(1): 63–102. https://doi.org/10.11646/zootaxa.4085.1.3
64	L. pallida (Rowley, Tran, Le, Dau, Peloso, Nguyen, Hoang, Nguyen & Ziegler, 2016)	Rowley et al. 2016	Rowley JJ, Dau VQ, Hoang HD, Le DTT, Cutajar TP, Nguyen TT (2017a) A new species of Leptolalax (Anura: Megophryidae) from northern Vietnam. Zootaxa 4243(3): 544–564. https://doi.org/10.11646/zootaxa.4243.3.7
65	L. palmata Inger & Stuebing, 1992	Inger and Stuebing, 1992	Rowley JJ, Dau VQ, Cao TT (2017b) A new species of Leptolalax (Anura: Megophryidae) from Vietnam. Zootaxa 4273(1): 61–79. https://doi.org/10.11646/zootaxa.4273.1.5
66	L. parva Dring, 1983	Dring 1983	Sengupta S, Sailo S, Lalremsanga HT, Das A, Das I (2010) A new species of Leptolalax (Anura: Megophryidae) from Mizoram, north-eastern India. Zootaxa 2406(1): 56–68. https://doi.org/10.11646/zootaxa.2406.1.3
67	L. pelodytoides (Boulenger, 1893)	Boulenger 1893; Ohler et al. 2011	Shi SC, Hou YM, Song ZB, Jiang JP, Wang B (2021) A new leaf litter toad of Leptobrachella Smith, 1925 (Anura, Megophryidae) from Sichuan Province, China with supplementary description of L. oshanensis. Asian Herpetological Research 12(2): 143–166. https://doi.org/10.16373/j.cnki.ahr.200118
68	L. petrops (Rowley, Dau, Hoang, Le, Cutajar & Nguyen, 2017)	Rowley et al. 2017a	Shi SC, Shen T, Wang X, Jiang JP, Wang B (2023) Multiple data sources reveal a new Asian leaf litter toad of Leptobrachella Smith, 1925 (Anura, Megophryidae) from southwestern China. Asian Herpetological Research 14(1): 65–94. https://doi.org/10.16373/j.cnki.ahr.220065
69	L. picta (Malkmus, 1992)	Malkmus 1992	Smith MA (1925) Contributions to the herpetology of Borneo. Sarawak Museum Journal 3: 15–34.
70	L. pingbianensis Rao, Hui, Zhu & Ma, 2022 "2020"	Zhu and Rao 2022 "2020"	Smith MA (1931) The herpetology of Mt. Kinabalu, North Borneo, 13,455 ft. Bulletin of the Raffles Museum 5: 3–32.
71	L. platycephala (Dehling, 2012)	Dehling 2012b	Stuart BL, Rowley JJL (2020) A new Leptobrachella (Anura: Megophryidae) from the Cardamom Mountains of Cambodia. Zootaxa 4834(4): 556–572. https://doi.org/10.11646/zootaxa.4834.4.4
72	L. pluvialis (Ohler, Marquis, Swan & Grosjean, 2000)	Ohler et al. 2000	Sung YH, Yang JH, Wang YY (2014) A new species of Leptolalax (Anura: Megophryidae) from southern China. Asian Herpetological Research 5(2): 80–90. https://doi.org/10.3724/SP.J.1245.2014.00080
73	L. puhoatensis (Rowley, Dau & Cao, 2017)	Rowley et al. 2017b	Taylor EH (1962) The amphibian fauna of Thailand. The University of Kansas Science Bulletin 43: 265–599. https://doi.org/10.5962/bhl.part.13347
74	L. purpuraventra Wang, Li, Li, Chen & Wang, 2019	Wang et al. 2019	Wang J, Yang JH, Li Y, Lyu ZT, Zeng ZC, Liu ZY, Ye YH, Wang YY (2018) Morphology and molecular genetics reveal two new Leptobrachella species in southern China (Anura, Megophryidae). ZooKeys 776: 105–137. https://doi.org/10.3897/zookeys.776.22925
75	L. purpurus (Yang, Zeng & Wang, 2018)	Yang et al. 2018	Wang J, Li YL, Li Y, Chen HH, Zeng YJ, Shen JM, Wang YY (2019) Morphology, molecular genetics, and acoustics reveal two new species of the genus Leptobrachella from northwestern Guizhou Province, China (Anura, Megophryidae). ZooKeys 848: 119–154. https://doi.org/10.3897/zookeys.848.29181
76	L. pyrrhops (Poyarkov, Rowley, Gogoleva, Vassilieva, Galoyan & Orlov, 2015)	Poyarkov et al. 2015	Wang J, Lyu ZT, Qi S, Zeng ZC, Zhang WX, Lu LS, Wang YY (2020) Two new Leptobrachella species (Anura, Megophryidae) from the Yunnan-Guizhou Plateau, Southwestern China. ZooKeys 995: 97–125. https://doi.org/10.3897/zookeys.995.55939
77	L. rowleyae (Nguyen, Poyarkov, Le, Vo, Ninh, Duong, Murphy & Sang, 2018)	Nguyen et al. 2018	Wang J, Qi S, Dai KY, Lyu ZT, Zeng ZC, Chen HH, Li YQ, Zhao YY, Wang YZ, Wang YY (2022) ﻿A new Leptobrachella species (Anura, Megophryidae) from South China, with comments on the taxonomic status of L. chishuiensis and L. purpurus. Zoosystematics and Evolution 98(1): 165-180.
78	L. sabahmontana (Matsui, Nishikawa & Yambun, 2014)	Matsui et al. 2014b	https://doi.org/10.3897/zse.98.73162
79	L. serasanae Dring, 1983	Dring 1983	Wu YH, Pawangkhanant P, Chen JM, Gao W, Suwannapoom C, Che J (2021) Confirmation of Leptobrachella ventripunctata (Fei, Ye, and Li, 1990), based on molecular and morphological evidence in Thailand. Biodiversity Data Journal 9: e74097. https://doi.org/10.3897/BDJ.9.e74097
80	L. shangsiensis Chen, Liao, Zhou & Mo, 2019	Chen et al. 2019	Yang JH, Wang YY, Chen GL, Rao DQ (2016) A new species of the genus Leptolalax (Anura: Megophryidae) from Mt. Gaoligongshan of western Yunnan Province, China. Zootaxa 4088: 379–394. https://doi.org/10.11646/zootaxa.4088.3.4
81	L. shiwanshanensis Chen, Peng, Pan, Liao, Liu & Huang, 2021	Chen et al. 2021c	Yang JH, Zeng ZC, Wang YY (2018) Description of two new sympatric species of the genus Leptolalax (Anura: Megophryidae) from western Yunnan of China. PeerJ 6: e4586. https://doi.org/10.7717/peerj.4586
82	L. shimentaina Wang, Lyu & Wang, 2022	Wang et al. 2022	Yuan ZY, Sun RD, Chen JM, Rowley JJ, Wu ZJ, Hou SB, Che J (2017) A new species of the genus Leptolalax (Anura: Megophryidae) from Guangxi, China. Zootaxa 4300(4): 551–570. https://doi.org/10.11646/zootaxa.4300.4.5
83	L. sinorensis Matsui, Panha & Eto, 2023	Matsui et al. 2023	Zhu JD, Rao D (2022 "2020") Atlas of Wildlife in Southwest China: Amphibian. Beijing Publishing Group, Beijing, 448 pp.
84	L. sola (Matsui, 2006)	Matsui 2006
85	L. suiyangensis Luo, Xiao, Gao & Zhou, 2020	Luo et al. 2020
86	L. sungi (Lathrop, Murphy, Orlov & Ho, 1998)	Lathrop et al. 1998
87	L. tadungensis (Rowley, Tran, Le, Dau, Peloso, Nguyen, Hoang, Nguyen & Ziegler, 2016)	Rowley et al. 2016
88	L. tamdil (Sengupta, Sailo, Lalremsanga, Das & Das, 2010)	Sengupta et al. 2010
89	L. tengchongensis (Yang, Wang, Chen & Rao, 2016)	Yang et al. 2016
90	L. tuberosa (Inger, Orlov & Darevsky, 1999)	Inger et al. 1999
91	L. ventripunctata (Fei, Ye & Li, 1990)	Fei et al. 1990, 2012; Wu et al. 2021
92	L. verrucosa Wang, Zeng, Lin &Li, 2022	Lin et al. 2022
93	L. wuhuangmontis Wang, Yang & Wang, 2018	Wang et al. 2018
94	L. wulingensis Qian, Xiao, Cao, Xiao & Yang, 2020	Qian et al. 2020
95	L. yeae Shi, Hou, Song, Jiang & Wang, 2021	Shi et al. 2021
96	L. yingjiangensis (Yang, Zeng & Wang, 2018)	Yang et al. 2018
97	L. yunyangensis Luo, Deng & Zhou, 2022	Luo et al. 2022
98	L. yunkaiensis Wang, Li, Lyu & Wang, 2018	Wang et al. 2018
99	L. zhangyapingi (Jiang, Yan, Suwannapoom, Chomdej & Che, 2013)	Jiang et al. 2013

## Sheet: Table S2
Table S2 Comparative material examined.
ID	Species	Voucher nos.	Locality
1	L. bourreti	NNU201908012	Longsheng County, Guangxi, China
2	L. maoershanensis	NNU00764–768	Xing’an County, Guangxi, China
3	L. shangsiensis	NNU202103068–76	Shangsi County, Guangxi, China
4	L. shiwandashanensis	NNU202103146, NNU202103213–15, NNU202103247–52,	Fangcheng City, Guangxi, China
5	L. shiwandashanensis	NNU202103259–62	Shangsi County, Guangxi, China
6	L. sungi	NNU00572–587	Shangsi County, Guangxi, China
7	L. sungi	NNU00685–687	Lingyun County, Guangxi, China
8	L. ventripunctatus	NNU20190712–13, NNU00527–533	Longlin County, Guangxi, China

## Sheet: Table S3
Table S3 Uncorrected p-distance in Leptobrachella species based on 16S gene fragments.
ID	Species
1	L. guinanensis sp. nov.
2	L. guinanensis sp. nov.	0
3	L. guinanensis sp. nov.	0	0
4	L. guinanensis sp. nov.	0	0	0
5	L. guinanensis sp. nov.	0	0	0	0
6	L. guinanensis sp. nov.	0	0	0	0	0
7	L. guinanensis sp. nov.	0.00376648	0.00376648	0.00376648	0.00376648	0.00376648	0.00376648
8	L. ventripunctata (JZS)	0.0188679	0.0188679	0.0188679	0.0188679	0.0188679	0.0188679	0.0188679
9	L. ventripunctata (JZS)	0.0188679	0.0188679	0.0188679	0.0188679	0.0188679	0.0188679	0.0188679	0
10	L. ventripunctata (JZS)	0.0170132	0.0170132	0.0170132	0.0170132	0.0170132	0.0170132	0.0170132	0	0
11	L. ventripunctata (JZS)	0.0188679	0.0188679	0.0188679	0.0188679	0.0188679	0.0188679	0.0188679	0	0	0
12	L. ventripunctata (JZS)	0.0188679	0.0188679	0.0188679	0.0188679	0.0188679	0.0188679	0.0188679	0	0	0	0
13	L. ventripunctata (Type locality)	0.02	0.02	0.02	0.02	0.02	0.02	0.0175	0.0125313	0.0125313	0.0125628	0.0125313	0.0125313
14	L. ventripunctata (Type locality)	0.0155642	0.0155642	0.0155642	0.0155642	0.0155642	0.0155642	0.0155642	0.0077821	0.0077821	0.0077821	0.0077821	0.0077821	0
15	L. ventripunctata (Type locality)	0.0241449	0.0241449	0.0241449	0.0241449	0.0241449	0.0241449	0.0221328	0.0221774	0.0221774	0.020202	0.0221774	0.0221774	0.025	0.0142857
16	L. aereus	0.0725806	0.0725806	0.0725806	0.0725806	0.0725806	0.0725806	0.0745968	0.0747475	0.0747475	0.0728745	0.0747475	0.0747475	0.0911392	0.0695297	0.0792683
17	L. alpina	0.114919	0.114919	0.114919	0.114919	0.114919	0.114919	0.116935	0.116935	0.116935	0.117172	0.116935	0.116935	0.119898	0.114053	0.108384	0.0886598
18	L. applebyi	0.13745	0.13745	0.13745	0.13745	0.13745	0.13745	0.139442	0.147705	0.147705	0.146	0.147705	0.147705	0.164062	0.141129	0.14553	0.126556	0.150206
19	L. arayai	0.148649	0.148649	0.148649	0.148649	0.148649	0.148649	0.148649	0.144788	0.144788	0.144788	0.144788	0.144788	0.165375	0.140594	0.161157	0.138716	0.17418	0.119192
20	L. ardens	0.136905	0.136905	0.136905	0.136905	0.136905	0.136905	0.138889	0.143141	0.143141	0.143426	0.143141	0.143141	0.160622	0.136546	0.144928	0.126033	0.135524	0.0669291	0.114688
21	L. aspera	0.0789474	0.0789474	0.0789474	0.0789474	0.0789474	0.0789474	0.0769231	0.0730223	0.0730223	0.0711382	0.0730223	0.0730223	0.093199	0.0718686	0.0809717	0.0613497	0.100823	0.133891	0.147303	0.133333
22	L. baluensis	0.155819	0.155819	0.155819	0.155819	0.155819	0.155819	0.153846	0.156126	0.156126	0.156436	0.156126	0.156126	0.18299	0.154	0.164948	0.156701	0.178645	0.136821	0.13745	0.126253	0.165975
23	L. bashaensis	0.125714	0.125714	0.125714	0.125714	0.125714	0.125714	0.129524	0.122137	0.122137	0.120459	0.122137	0.122137	0.119289	0.122047	0.0977597	0.0773931	0.0887097	0.145418	0.159533	0.133201	0.0840164	0.176587
24	L. bidoupensis	0.151093	0.151093	0.151093	0.151093	0.151093	0.151093	0.153082	0.159363	0.159363	0.157685	0.159363	0.159363	0.184416	0.15493	0.161826	0.128364	0.151951	0.0826772	0.137097	0.0785855	0.14405	0.134538	0.147117
25	L. bijie	0.112811	0.112811	0.112811	0.112811	0.112811	0.112811	0.114723	0.112811	0.112811	0.111111	0.112811	0.112811	0.130102	0.110236	0.118609	0.0961145	0.07	0.14741	0.15534	0.143141	0.111111	0.182903	0.112811	0.151093
26	L. botsfordi	0.126214	0.126214	0.126214	0.126214	0.126214	0.126214	0.126214	0.122568	0.122568	0.122807	0.122568	0.122568	0.11809	0.122047	0.115152	0.108163	0.140562	0.123752	0.140873	0.111332	0.103659	0.160396	0.128405	0.125498	0.156556
27	L. bourreti	0.110887	0.110887	0.110887	0.110887	0.110887	0.110887	0.112903	0.120968	0.120968	0.119192	0.120968	0.120968	0.127551	0.11609	0.108384	0.0865979	0.052	0.139918	0.165984	0.13347	0.0925926	0.170782	0.0846774	0.151951	0.056	0.144578
28	L. brevicrus	0.164948	0.164948	0.164948	0.164948	0.164948	0.164948	0.162887	0.159091	0.159091	0.15942	0.159091	0.159091	0.177835	0.15272	0.164882	0.157667	0.176972	0.140461	0.147917	0.146138	0.165948	0.089613	0.182573	0.150628	0.176715	0.172485	0.17735
29	L. chishuiensis	0.10142	0.10142	0.10142	0.10142	0.10142	0.10142	0.103448	0.10142	0.10142	0.0995935	0.10142	0.10142	0.122449	0.0963115	0.108384	0.0899796	0.0649087	0.134298	0.152577	0.134021	0.0987654	0.173196	0.0872211	0.146392	0.0201207	0.126273	0.0466531	0.172786
30	L. crocea	0.147573	0.147573	0.147573	0.147573	0.147573	0.147573	0.151456	0.145914	0.145914	0.146199	0.145914	0.145914	0.145729	0.143701	0.135354	0.108163	0.150602	0.137725	0.140873	0.127237	0.130081	0.162698	0.134241	0.12749	0.158513	0.0942308	0.14257	0.164609	0.136456
31	L. damingshanensis	0.0696798	0.0696798	0.0696798	0.0696798	0.0696798	0.0696798	0.0696798	0.0698113	0.0698113	0.0699433	0.0698113	0.0698113	0.08	0.0680934	0.082495	0.0866935	0.128257	0.140594	0.151923	0.128205	0.0850202	0.166667	0.119545	0.148221	0.123574	0.129344	0.12024	0.159836	0.112903	0.150579
32	L. dorsospina	0.116327	0.116327	0.116327	0.116327	0.116327	0.116327	0.118367	0.114286	0.114286	0.114519	0.114286	0.114286	0.13486	0.113402	0.116327	0.0987654	0.0528455	0.1375	0.153846	0.124481	0.100616	0.170124	0.0836735	0.151767	0.0528455	0.123732	0.0304878	0.170259	0.0569106	0.129817	0.115619
33	L. dringi	0.150198	0.150198	0.150198	0.150198	0.150198	0.150198	0.148221	0.150198	0.150198	0.150198	0.150198	0.150198	0.177835	0.14881	0.154639	0.149378	0.159509	0.145455	0.106509	0.140845	0.15735	0.150602	0.170974	0.139113	0.163022	0.15415	0.155419	0.150313	0.15735	0.158103	0.155512	0.146998
34	L. eos	0.109053	0.109053	0.109053	0.109053	0.109053	0.109053	0.111111	0.111111	0.111111	0.109278	0.111111	0.111111	0.130102	0.110187	0.114108	0.0995851	0.0555556	0.134172	0.148536	0.131799	0.0981211	0.165272	0.0802469	0.142259	0.0714286	0.119835	0.0432099	0.173246	0.0755102	0.123967	0.120654	0.0391753	0.14916
35	L. feii	0.0745968	0.0745968	0.0745968	0.0745968	0.0745968	0.0745968	0.0725806	0.0666667	0.0666667	0.0647773	0.0666667	0.0666667	0.0877193	0.0695297	0.0806452	0.0631365	0.104508	0.14375	0.159091	0.139004	0.0303644	0.167355	0.0836735	0.14553	0.106557	0.117409	0.104508	0.160944	0.0983607	0.131579	0.0806452	0.112474	0.162887	0.112266
36	L. firthi	0.117188	0.117188	0.117188	0.117188	0.117188	0.117188	0.115234	0.117188	0.117188	0.117188	0.117188	0.117188	0.132992	0.114173	0.118852	0.118367	0.137652	0.144578	0.156436	0.148	0.13347	0.177291	0.141454	0.148297	0.133072	0.145383	0.129555	0.1625	0.130346	0.155206	0.116732	0.129098	0.15507	0.130165	0.135246
37	L. flaviglandulosa	0.0857143	0.0857143	0.0857143	0.0857143	0.0857143	0.0857143	0.0877551	0.0857143	0.0857143	0.0857143	0.0857143	0.0857143	0.1	0.0903491	0.0903491	0.0703934	0.0795918	0.13125	0.156701	0.133056	0.0907216	0.172557	0.0607287	0.137214	0.0795918	0.101626	0.0836735	0.166307	0.0780287	0.117886	0.0934959	0.0860656	0.160164	0.0791667	0.0862423	0.118852
38	L. fritinniens	0.151697	0.151697	0.151697	0.151697	0.151697	0.151697	0.151697	0.149701	0.149701	0.149701	0.149701	0.149701	0.172324	0.148297	0.154167	0.141962	0.162887	0.148676	0.0952381	0.139959	0.150628	0.155556	0.178715	0.132114	0.174349	0.158	0.16701	0.155462	0.164927	0.152	0.15507	0.154812	0.0732673	0.154661	0.15	0.162	0.155602
39	L. fuliginosus	0.127701	0.127701	0.127701	0.127701	0.127701	0.127701	0.131631	0.13189	0.13189	0.130178	0.13189	0.13189	0.161125	0.12749	0.143443	0.121649	0.156187	0.109344	0.117764	0.0970297	0.123711	0.153386	0.15748	0.111111	0.159763	0.113725	0.150101	0.163561	0.147844	0.135294	0.130859	0.137577	0.129482	0.1375	0.13347	0.158416	0.13347	0.120482
40	L. gracilis	0.180556	0.180556	0.180556	0.180556	0.180556	0.180556	0.180556	0.184524	0.184524	0.184524	0.184524	0.184524	0.209845	0.182	0.184265	0.148225	0.197125	0.152749	0.10495	0.141988	0.170478	0.166667	0.191617	0.150407	0.197605	0.178926	0.186858	0.181628	0.189189	0.163022	0.175889	0.185417	0.121032	0.177215	0.175983	0.183633	0.173554	0.111776	0.138
41	L. graminicola	0.118644	0.118644	0.118644	0.118644	0.118644	0.118644	0.120763	0.127119	0.127119	0.125265	0.127119	0.127119	0.132653	0.122056	0.119469	0.0982143	0.0669546	0.138528	0.163793	0.136069	0.10245	0.183983	0.112288	0.155508	0.052521	0.156118	0.0345572	0.170996	0.0570175	0.154008	0.130526	0.0395604	0.150538	0.0534521	0.117517	0.121277	0.0905077	0.164859	0.151386	0.194384
42	L. hamidi	0.142574	0.142574	0.142574	0.142574	0.142574	0.142574	0.142574	0.142574	0.142574	0.142574	0.142574	0.142574	0.165375	0.139442	0.150826	0.14375	0.163934	0.131846	0.0550098	0.129293	0.145228	0.146293	0.167665	0.143725	0.173307	0.144841	0.168033	0.158333	0.157676	0.144841	0.161736	0.151767	0.100592	0.145263	0.152893	0.159363	0.156701	0.0813492	0.11976	0.10495	0.165948
43	L. heteropus	0.175258	0.175258	0.175258	0.175258	0.175258	0.175258	0.17732	0.183505	0.183505	0.183505	0.183505	0.183505	0.19898	0.174636	0.184946	0.169565	0.210191	0.160677	0.188797	0.164211	0.174946	0.175732	0.204545	0.168776	0.216942	0.192623	0.208068	0.182008	0.196121	0.190574	0.180328	0.2	0.179752	0.201313	0.176344	0.20911	0.192719	0.177824	0.153846	0.193347	0.199575	0.16805
44	L. isos	0.111546	0.111546	0.111546	0.111546	0.111546	0.111546	0.107632	0.111546	0.111546	0.111546	0.111546	0.111546	0.125641	0.112426	0.12115	0.114754	0.136179	0.130785	0.142857	0.128514	0.117284	0.153693	0.138067	0.126761	0.139489	0.139764	0.126016	0.158664	0.128834	0.153543	0.118908	0.125514	0.167331	0.126556	0.119097	0.111111	0.119342	0.162651	0.129225	0.182	0.126068	0.145709	0.186722
45	L. itiokai	0.171492	0.171492	0.171492	0.171492	0.171492	0.171492	0.169265	0.167411	0.167411	0.167785	0.167411	0.167411	0.19407	0.160633	0.174888	0.161798	0.176072	0.145125	0.15991	0.155756	0.171558	0.103524	0.168161	0.160633	0.182022	0.163311	0.180995	0.0115207	0.179775	0.154362	0.168142	0.17833	0.15873	0.182022	0.166292	0.175676	0.170455	0.1621	0.173034	0.190476	0.187654	0.169683	0.194774	0.176072
46	L. jinshaensis	0.105477	0.105477	0.105477	0.105477	0.105477	0.105477	0.107505	0.105477	0.105477	0.103659	0.105477	0.105477	0.122449	0.10041	0.112474	0.0920245	0.0507099	0.144628	0.150515	0.136082	0.0946502	0.175258	0.0872211	0.148454	0.0201207	0.132383	0.0263692	0.170626	0.028169	0.14053	0.114919	0.0325203	0.153209	0.0510204	0.0983607	0.132383	0.0800821	0.158664	0.147844	0.18711	0.0416667	0.1639	0.211207	0.124744	0.179775
47	L. juliandringi	0.160714	0.160714	0.160714	0.160714	0.160714	0.160714	0.162946	0.163311	0.163311	0.161435	0.163311	0.163311	0.195122	0.156463	0.162162	0.155756	0.15873	0.130137	0.151242	0.145455	0.15873	0.110865	0.148315	0.143508	0.168919	0.152809	0.152273	0.121212	0.166667	0.141573	0.170732	0.154195	0.148064	0.153153	0.162528	0.176471	0.1621	0.155963	0.137698	0.157175	0.173697	0.152273	0.193317	0.170068	0.113333	0.162162
48	L. kajangensis	0.150097	0.150097	0.150097	0.150097	0.150097	0.150097	0.150097	0.155945	0.155945	0.155945	0.155945	0.155945	0.179747	0.147348	0.160569	0.133197	0.177419	0.13	0.129921	0.123506	0.153061	0.152778	0.156556	0.131737	0.168627	0.143969	0.163306	0.154639	0.159184	0.140078	0.147573	0.160896	0.160784	0.161491	0.150407	0.156556	0.1417	0.146825	0.125737	0.140039	0.169492	0.133858	0.136735	0.14902	0.165548	0.163265	0.152809
49	L. kalonensis	0.146535	0.146535	0.146535	0.146535	0.146535	0.146535	0.148515	0.156746	0.156746	0.15507	0.156746	0.156746	0.181347	0.15261	0.163561	0.141975	0.157787	0.102564	0.14257	0.0828402	0.15	0.141717	0.156436	0.0512821	0.152475	0.141153	0.153689	0.164583	0.156057	0.133201	0.145669	0.141079	0.138833	0.1375	0.147303	0.161355	0.145228	0.144016	0.119048	0.1643	0.157328	0.153535	0.181053	0.137725	0.177928	0.147844	0.154195	0.151394
50	L. kecil	0.166994	0.166994	0.166994	0.166994	0.166994	0.166994	0.170923	0.180747	0.180747	0.180747	0.180747	0.180747	0.207161	0.174257	0.188525	0.163223	0.172764	0.153226	0.173913	0.144578	0.17284	0.167665	0.18146	0.160966	0.195652	0.186275	0.180894	0.182573	0.18107	0.182353	0.170254	0.178645	0.187008	0.173278	0.17623	0.203156	0.173824	0.185259	0.134653	0.178571	0.185897	0.175889	0.116803	0.160079	0.198198	0.185185	0.174208	0.122568
51	L. khasiorum	0.140693	0.140693	0.140693	0.140693	0.140693	0.140693	0.145022	0.145022	0.145022	0.145022	0.145022	0.145022	0.157216	0.145652	0.144796	0.130435	0.133038	0.150776	0.157549	0.150442	0.134396	0.178808	0.136069	0.15708	0.133621	0.150862	0.126386	0.178808	0.135135	0.155172	0.148387	0.121896	0.163399	0.116705	0.145125	0.130435	0.116592	0.176211	0.146288	0.188596	0.114224	0.166302	0.190065	0.152505	0.194444	0.130631	0.172589	0.168467
52	L. laui	0.124365	0.124365	0.124365	0.124365	0.124365	0.124365	0.126904	0.127226	0.127226	0.125	0.127226	0.127226	0.126904	0.124031	0.126904	0.115385	0.109415	0.163636	0.171875	0.15544	0.122762	0.194301	0.0678392	0.170984	0.119593	0.123426	0.114504	0.19171	0.117048	0.138539	0.120907	0.119289	0.183938	0.114504	0.119593	0.138817	0.0736041	0.194226	0.16624	0.203125	0.117048	0.177083	0.216837	0.129199	0.208672	0.117048	0.188011	0.192893
53	L. liui	0.0981595	0.0981595	0.0981595	0.0981595	0.0981595	0.0981595	0.100204	0.0963115	0.0963115	0.0944559	0.0963115	0.0963115	0.114796	0.0931677	0.100204	0.0865979	0.0922131	0.14405	0.158333	0.13125	0.104723	0.164583	0.0649087	0.133333	0.102459	0.107943	0.0901639	0.155844	0.102459	0.118126	0.105906	0.0899796	0.157676	0.0852391	0.106339	0.115464	0.0590631	0.163522	0.134021	0.189583	0.097561	0.158333	0.198276	0.111801	0.1678	0.0983607	0.159453	0.161224
54	L. macrops	0.155689	0.155689	0.155689	0.155689	0.155689	0.155689	0.157685	0.16	0.16	0.160321	0.16	0.16	0.18799	0.157576	0.164583	0.136364	0.161157	0.103175	0.135903	0.0811881	0.155136	0.141129	0.159681	0.0732673	0.165669	0.148297	0.154959	0.162105	0.159091	0.142285	0.150794	0.14405	0.140244	0.150943	0.158664	0.158317	0.148847	0.145194	0.122	0.159836	0.163043	0.142857	0.191083	0.132797	0.175	0.157025	0.160183	0.148893
55	L. maculosa	0.13834	0.13834	0.13834	0.13834	0.13834	0.13834	0.136364	0.144554	0.144554	0.142857	0.144554	0.144554	0.165375	0.140281	0.14876	0.119342	0.139059	0.0866142	0.136273	0.0610236	0.135135	0.133733	0.13834	0.0728346	0.146245	0.128968	0.139059	0.145833	0.141393	0.142857	0.127701	0.134576	0.144578	0.139293	0.136646	0.149402	0.128364	0.15587	0.110672	0.159919	0.144086	0.155242	0.180672	0.133733	0.155405	0.141393	0.144796	0.139165
56	L. mangshanensis	0.138402	0.138402	0.138402	0.138402	0.138402	0.138402	0.1423	0.132812	0.132812	0.131115	0.132812	0.132812	0.132653	0.134122	0.114519	0.0981595	0.105051	0.166	0.18254	0.155689	0.10883	0.191235	0.0541586	0.155689	0.132812	0.1409	0.111111	0.189583	0.107724	0.164384	0.135922	0.104294	0.186879	0.0989691	0.108384	0.151277	0.0607287	0.194779	0.164032	0.209581	0.138004	0.187625	0.225207	0.149901	0.175676	0.107724	0.1693	0.183953
57	L. maoershanensis	0.106426	0.106426	0.106426	0.106426	0.106426	0.106426	0.108434	0.108652	0.108652	0.106855	0.108652	0.108652	0.121519	0.101833	0.107724	0.0853659	0.101626	0.143737	0.154004	0.131148	0.0899796	0.169734	0.0498008	0.133197	0.106855	0.118952	0.0894309	0.171306	0.097166	0.131048	0.102	0.095723	0.160494	0.0862423	0.0936864	0.142276	0.0647773	0.168399	0.148676	0.183884	0.103297	0.163223	0.194861	0.126531	0.176734	0.097166	0.174888	0.145749
58	L. marmoratus	0.138614	0.138614	0.138614	0.138614	0.138614	0.138614	0.138614	0.144554	0.144554	0.144554	0.144554	0.144554	0.160207	0.13745	0.144628	0.139583	0.165984	0.11359	0.0392927	0.117172	0.149378	0.140281	0.163673	0.1417	0.163347	0.136905	0.157787	0.14375	0.157676	0.140873	0.149901	0.147609	0.0927022	0.143158	0.161157	0.145418	0.156701	0.0853175	0.11976	0.10495	0.159483	0.0451866	0.170124	0.149701	0.156109	0.155602	0.140909	0.120079
59	L. maurus	0.151874	0.151874	0.151874	0.151874	0.151874	0.151874	0.151874	0.151874	0.151874	0.151874	0.151874	0.151874	0.179949	0.147117	0.164609	0.13278	0.159184	0.133333	0.0884086	0.126761	0.157025	0.153693	0.168986	0.145161	0.156746	0.164032	0.163265	0.149378	0.14876	0.148221	0.155206	0.163561	0.102362	0.155136	0.154321	0.15873	0.148148	0.0950495	0.121272	0.0966469	0.165236	0.0825147	0.177686	0.147117	0.15991	0.157025	0.156109	0.115686
60	L. melanoleucus	0.143137	0.143137	0.143137	0.143137	0.143137	0.143137	0.147059	0.141454	0.141454	0.141732	0.141454	0.141454	0.168367	0.137177	0.155419	0.12963	0.153846	0.117296	0.121756	0.106931	0.150206	0.145129	0.165029	0.123016	0.151575	0.133072	0.143725	0.150826	0.135246	0.1409	0.138402	0.137295	0.131474	0.141372	0.153689	0.160079	0.143443	0.12249	0.0679612	0.147705	0.157447	0.123752	0.165975	0.152778	0.156951	0.139344	0.13964	0.131373
61	L. melicus	0.130952	0.130952	0.130952	0.130952	0.130952	0.130952	0.132937	0.141153	0.141153	0.139442	0.141153	0.141153	0.158442	0.130522	0.141079	0.11157	0.129897	0.061144	0.125	0.0492126	0.127349	0.132265	0.145129	0.0788955	0.13745	0.125498	0.131959	0.142259	0.128099	0.131474	0.134122	0.128898	0.139394	0.129979	0.133056	0.14	0.129167	0.144603	0.10495	0.146341	0.130152	0.131846	0.158562	0.130261	0.147059	0.134298	0.129545	0.137725
62	L. minima	0.0828516	0.0828516	0.0828516	0.0828516	0.0828516	0.0828516	0.0867052	0.0810811	0.0810811	0.0810811	0.0810811	0.0810811	0.0877193	0.0818713	0.0725806	0.0607287	0.131048	0.151394	0.163708	0.152778	0.0811359	0.178218	0.114786	0.161034	0.132812	0.128155	0.116935	0.17562	0.103659	0.15534	0.0982659	0.106122	0.167984	0.117526	0.0787879	0.140625	0.089613	0.163673	0.139489	0.190476	0.139831	0.168317	0.187243	0.136986	0.165179	0.107724	0.159193	0.173152
63	L. mjobergi	0.1611	0.1611	0.1611	0.1611	0.1611	0.1611	0.159136	0.163386	0.163386	0.161736	0.163386	0.163386	0.187179	0.161355	0.172485	0.158436	0.184049	0.152918	0.149105	0.140281	0.171488	0.0996094	0.17357	0.14257	0.182178	0.139764	0.180328	0.120408	0.174538	0.155819	0.175781	0.171488	0.160321	0.158333	0.17284	0.16501	0.159751	0.16129	0.155378	0.174349	0.1875	0.15	0.185417	0.157371	0.13245	0.174538	0.119734	0.154455
64	L. murphyi	0.129897	0.129897	0.129897	0.129897	0.129897	0.129897	0.131959	0.136082	0.136082	0.134298	0.136082	0.136082	0.154639	0.127083	0.140206	0.106029	0.0877551	0.133891	0.146751	0.125261	0.124224	0.158664	0.107216	0.141962	0.0920245	0.13347	0.0838446	0.171367	0.0920245	0.158111	0.141393	0.0901639	0.158996	0.0954357	0.126033	0.151139	0.0952381	0.168776	0.145228	0.165966	0.090708	0.150943	0.197826	0.143451	0.179545	0.0879346	0.159817	0.160825
65	L. nahangensis	0.0688259	0.0688259	0.0688259	0.0688259	0.0688259	0.0688259	0.0708502	0.0730223	0.0730223	0.0730223	0.0730223	0.0730223	0.0856423	0.067623	0.0668016	0.0552147	0.0987654	0.127615	0.142857	0.11875	0.0833333	0.155602	0.0840164	0.127349	0.104938	0.0955285	0.0864198	0.150862	0.090535	0.113821	0.0728745	0.0963115	0.136364	0.100209	0.082996	0.102669	0.0761317	0.139875	0.11134	0.1639	0.091314	0.132505	0.165948	0.111111	0.160271	0.0967078	0.151927	0.138493
66	L. namdongensis	0.0992366	0.0992366	0.0992366	0.0992366	0.0992366	0.0992366	0.0992366	0.0956023	0.0956023	0.0957854	0.0956023	0.0956023	0.117048	0.0964567	0.104082	0.0981595	0.100402	0.145418	0.145631	0.137177	0.100616	0.174603	0.104762	0.147117	0.104762	0.126953	0.10241	0.161826	0.0989899	0.134766	0.0891841	0.0938776	0.153082	0.0860656	0.108384	0.113725	0.0855397	0.162651	0.142012	0.171315	0.103376	0.14741	0.194215	0.115914	0.168161	0.0949495	0.175281	0.154902
67	L. neangi	0.129344	0.129344	0.129344	0.129344	0.129344	0.129344	0.125483	0.133462	0.133462	0.131783	0.133462	0.133462	0.15869	0.125245	0.131579	0.11336	0.148297	0.108268	0.123772	0.0960784	0.114053	0.145098	0.143133	0.108055	0.151163	0.114341	0.140281	0.143443	0.135081	0.133721	0.12476	0.129817	0.134122	0.132924	0.121704	0.145914	0.125761	0.129225	0.0776699	0.150495	0.141053	0.118577	0.160164	0.121094	0.14823	0.139113	0.141907	0.12233
68	L. niveimontis	0.110429	0.110429	0.110429	0.110429	0.110429	0.110429	0.112474	0.114519	0.114519	0.112705	0.114519	0.114519	0.132653	0.107438	0.112474	0.0989691	0.0567951	0.139293	0.155925	0.134855	0.0967078	0.168399	0.0920245	0.143154	0.0486815	0.13442	0.0385396	0.177106	0.0567951	0.132383	0.115854	0.0447154	0.161826	0.0493827	0.106557	0.125257	0.0821355	0.16318	0.150206	0.191667	0.0526316	0.155925	0.202586	0.127835	0.187783	0.0324544	0.168182	0.163599
69	L. nyx	0.0465116	0.0465116	0.0465116	0.0465116	0.0465116	0.0465116	0.0503876	0.0523256	0.0523256	0.0523256	0.0523256	0.0523256	0.0607595	0.0546875	0.0589431	0.0590631	0.105477	0.130785	0.147929	0.122244	0.0672098	0.151394	0.103922	0.13253	0.101961	0.113725	0.0953347	0.145833	0.0857143	0.139216	0.0484496	0.0965092	0.146535	0.0952381	0.0569106	0.115234	0.0674847	0.144	0.109127	0.17495	0.102345	0.144841	0.169421	0.109589	0.157658	0.0897959	0.158014	0.148438
70	L. oshanensis	0.113281	0.113281	0.113281	0.113281	0.113281	0.113281	0.115234	0.113281	0.113281	0.111546	0.113281	0.113281	0.125	0.108481	0.114519	0.10041	0.076	0.149402	0.166667	0.145129	0.115226	0.183267	0.121094	0.149105	0.0174419	0.154599	0.054	0.182952	0.0221774	0.158513	0.128155	0.054878	0.161034	0.0695297	0.108607	0.141176	0.0857143	0.174349	0.159763	0.195609	0.0588235	0.173307	0.214876	0.141732	0.188764	0.0221774	0.171558	0.170588
71	L. pallida	0.151093	0.151093	0.151093	0.151093	0.151093	0.151093	0.153082	0.161355	0.161355	0.159681	0.161355	0.161355	0.1875	0.153226	0.162162	0.136646	0.152263	0.0930693	0.131048	0.0750988	0.15272	0.148594	0.152475	0.0494071	0.143141	0.137725	0.150206	0.157233	0.146392	0.143713	0.140316	0.13125	0.135354	0.140167	0.152083	0.152305	0.141079	0.136456	0.11332	0.156187	0.151515	0.141988	0.181818	0.140845	0.170068	0.138144	0.150342	0.146
72	L. parva	0.174	0.174	0.174	0.174	0.174	0.174	0.176	0.174349	0.174349	0.172691	0.174349	0.174349	0.184143	0.168357	0.1639	0.165618	0.173554	0.136456	0.157576	0.150101	0.164927	0.125	0.183099	0.146341	0.179435	0.163347	0.171843	0.118367	0.171548	0.151697	0.176938	0.160752	0.15587	0.163482	0.168399	0.182186	0.169456	0.160896	0.146586	0.174089	0.169892	0.161616	0.189583	0.176471	0.132287	0.169456	0.0202703	0.158
73	L. pelodytoides	0.0621469	0.0621469	0.0621469	0.0621469	0.0621469	0.0621469	0.0659134	0.0641509	0.0641509	0.0623819	0.0641509	0.0641509	0.085	0.0642023	0.0744467	0.0262097	0.110887	0.13745	0.142857	0.132937	0.0607287	0.163708	0.110476	0.141153	0.10325	0.130097	0.104839	0.164948	0.0933063	0.137864	0.079096	0.102041	0.148221	0.100823	0.0564516	0.123047	0.0795918	0.145709	0.115914	0.15873	0.112288	0.140594	0.173196	0.11546	0.171492	0.0973631	0.169643	0.134503
74	L. petrops	0.122568	0.122568	0.122568	0.122568	0.122568	0.122568	0.122568	0.116959	0.116959	0.117188	0.116959	0.116959	0.142132	0.118343	0.12831	0.110429	0.106426	0.149105	0.156746	0.132937	0.108607	0.164683	0.124272	0.144841	0.118677	0.136452	0.11245	0.15735	0.11336	0.140351	0.110251	0.0979592	0.157058	0.0965092	0.114286	0.129666	0.089613	0.162651	0.137795	0.169323	0.113924	0.161355	0.202479	0.135827	0.161074	0.103239	0.164045	0.168627
75	L. pictus	0.158436	0.158436	0.158436	0.158436	0.158436	0.158436	0.158436	0.160494	0.160494	0.160494	0.160494	0.160494	0.186047	0.159091	0.165236	0.154013	0.17234	0.14557	0.102249	0.140756	0.170259	0.154167	0.178423	0.149474	0.178054	0.160494	0.170213	0.158333	0.166307	0.164609	0.161885	0.159827	0.0613497	0.157895	0.175966	0.15942	0.167024	0.0534979	0.128631	0.121399	0.159483	0.0920245	0.178423	0.172199	0.174941	0.172786	0.178147	0.155419
76	L. pluvialis	0.0666667	0.0666667	0.0666667	0.0666667	0.0666667	0.0666667	0.0686869	0.0688259	0.0688259	0.0669371	0.0688259	0.0688259	0.0827068	0.0655738	0.0712831	0.0509165	0.10352	0.129707	0.155602	0.1375	0.0717213	0.15528	0.0777096	0.135699	0.102669	0.110429	0.0931677	0.156182	0.0862423	0.126789	0.0808081	0.105372	0.147917	0.101031	0.0693878	0.12115	0.0644491	0.14916	0.126294	0.169456	0.107623	0.154489	0.172113	0.121399	0.162946	0.0965092	0.1566	0.145791
77	L. puhoatensis	0.109162	0.109162	0.109162	0.109162	0.109162	0.109162	0.109162	0.107422	0.107422	0.105675	0.107422	0.107422	0.132653	0.108481	0.118609	0.10041	0.114688	0.147117	0.150495	0.134921	0.106996	0.170635	0.11068	0.142857	0.110895	0.129159	0.104628	0.165975	0.103239	0.142857	0.0988372	0.100204	0.157058	0.104723	0.112705	0.117878	0.089613	0.164659	0.140039	0.173307	0.105708	0.159363	0.198347	0.124016	0.172646	0.0991903	0.175281	0.162745
78	L. purpuraventra	0.104962	0.104962	0.104962	0.104962	0.104962	0.104962	0.10687	0.104962	0.104962	0.10325	0.104962	0.104962	0.114504	0.0982318	0.110204	0.0817996	0.064	0.13745	0.141473	0.127237	0.0924025	0.168651	0.107075	0.145129	0.028463	0.146484	0.038	0.174274	0.0301811	0.15625	0.11575	0.0345528	0.152778	0.055102	0.100204	0.133072	0.0816327	0.166333	0.149901	0.189243	0.0420168	0.161034	0.2	0.129412	0.181614	0.0181087	0.164045	0.156556
79	L. purpurus	0.102564	0.102564	0.102564	0.102564	0.102564	0.102564	0.104536	0.104536	0.104536	0.104536	0.104536	0.104536	0.11658	0.104536	0.0993789	0.0828157	0.030303	0.132797	0.145418	0.128514	0.0893971	0.166667	0.086785	0.134538	0.0450098	0.138614	0.0465587	0.161765	0.0529532	0.146535	0.111765	0.037037	0.143713	0.035124	0.0890269	0.120316	0.0780287	0.152918	0.139721	0.189135	0.0489362	0.150301	0.197917	0.120792	0.168182	0.0346232	0.14123	0.162055
80	L. pyrrhops	0.146868	0.146868	0.146868	0.146868	0.146868	0.146868	0.149028	0.15368	0.15368	0.151844	0.15368	0.15368	0.164948	0.151316	0.155056	0.142212	0.162222	0.111828	0.164474	0.0815451	0.156109	0.161572	0.157667	0.0858369	0.170626	0.141935	0.16	0.180828	0.168539	0.137634	0.133047	0.153153	0.165939	0.143836	0.15991	0.167756	0.144144	0.160793	0.133047	0.167401	0.155508	0.171053	0.167028	0.137856	0.199005	0.161798	0.165414	0.146868
81	L. rowleyae	0.133909	0.133909	0.133909	0.133909	0.133909	0.133909	0.136069	0.142857	0.142857	0.140998	0.142857	0.142857	0.165775	0.138702	0.14922	0.110865	0.129176	0.0873362	0.122807	0.0655022	0.134529	0.140625	0.12311	0.100437	0.133909	0.119734	0.124722	0.152225	0.13245	0.119734	0.135193	0.127232	0.141573	0.13245	0.136161	0.14922	0.123318	0.142857	0.112088	0.151584	0.128641	0.137698	0.177305	0.140625	0.154897	0.134658	0.139588	0.153333
82	L. sabahmontanus	0.146825	0.146825	0.146825	0.146825	0.146825	0.146825	0.146825	0.14881	0.14881	0.14881	0.14881	0.14881	0.178756	0.14741	0.15528	0.145833	0.164271	0.125761	0.0946746	0.133333	0.155925	0.154618	0.17	0.133603	0.171657	0.149105	0.162218	0.154489	0.160083	0.153082	0.156126	0.154167	0.0570866	0.149789	0.169772	0.151697	0.154959	0.0613861	0.114	0.117063	0.157667	0.0848126	0.189189	0.166	0.163265	0.164241	0.157175	0.142012
83	L. shangsiensis	0.0830116	0.0830116	0.0830116	0.0830116	0.0830116	0.0830116	0.0868726	0.0851064	0.0851064	0.0833333	0.0851064	0.0851064	0.105528	0.0802348	0.0888889	0.0689655	0.119192	0.153693	0.156436	0.147117	0.0813008	0.164683	0.114341	0.14741	0.121331	0.141748	0.117172	0.169772	0.107943	0.16699	0.0888031	0.114286	0.154455	0.11157	0.082996	0.129412	0.0894309	0.154309	0.137795	0.178926	0.118896	0.147117	0.179381	0.127701	0.178971	0.10998	0.164045	0.161793
84	L. shiwadashanensis	0.0968992	0.0968992	0.0968992	0.0968992	0.0968992	0.0968992	0.0968992	0.104854	0.104854	0.103113	0.104854	0.104854	0.126263	0.102161	0.107505	0.0811359	0.130081	0.128514	0.151093	0.126	0.0836735	0.159046	0.119141	0.132265	0.129921	0.142857	0.126016	0.153527	0.116803	0.156556	0.102713	0.121399	0.163347	0.110187	0.0813008	0.13556	0.106557	0.166667	0.130693	0.175649	0.132479	0.149701	0.185031	0.120079	0.161435	0.122951	0.162528	0.151277
85	L. sola	0.175781	0.175781	0.175781	0.175781	0.175781	0.175781	0.177734	0.183594	0.183594	0.183594	0.183594	0.183594	0.215736	0.177165	0.187373	0.164271	0.199597	0.158317	0.177515	0.157685	0.186094	0.167331	0.201961	0.164	0.203922	0.185185	0.203629	0.178054	0.187755	0.17154	0.178988	0.195918	0.180747	0.198758	0.179226	0.198039	0.182927	0.161034	0.147929	0.177866	0.20339	0.171598	0.0693878	0.184676	0.188764	0.195918	0.182844	0.11412
86	L. suiyangensis	0.116505	0.116505	0.116505	0.116505	0.116505	0.116505	0.118447	0.12233	0.12233	0.120623	0.12233	0.12233	0.139594	0.119608	0.120163	0.095723	0.07	0.142857	0.147929	0.134653	0.102459	0.160396	0.120623	0.150495	0.0464217	0.155945	0.052	0.167702	0.0482897	0.163743	0.129344	0.050813	0.142574	0.0653061	0.102041	0.140351	0.0977597	0.155689	0.149312	0.178926	0.0546218	0.15873	0.205761	0.133072	0.174497	0.0321932	0.147982	0.166016
87	L. sungi	0.0890688	0.0890688	0.0890688	0.0890688	0.0890688	0.0890688	0.0870445	0.0912779	0.0912779	0.0894309	0.0912779	0.0912779	0.108586	0.0903491	0.0912779	0.079918	0.11609	0.13843	0.155602	0.134021	0.0918367	0.154639	0.0912779	0.123711	0.120163	0.120968	0.10387	0.158458	0.112245	0.127016	0.0987903	0.10998	0.161157	0.109731	0.0873984	0.120902	0.0981595	0.158996	0.130612	0.176715	0.110132	0.153527	0.193133	0.117043	0.173034	0.112245	0.173815	0.156504
88	L. tadungensis	0.134122	0.134122	0.134122	0.134122	0.134122	0.134122	0.136095	0.140316	0.140316	0.138614	0.140316	0.140316	0.167526	0.134	0.150515	0.12731	0.14898	0.0984252	0.144	0.0846457	0.149378	0.147705	0.149901	0.0629921	0.145957	0.126733	0.15102	0.160417	0.147239	0.136634	0.129412	0.144628	0.140281	0.147303	0.144628	0.139165	0.130165	0.133333	0.114625	0.165657	0.145923	0.152918	0.174004	0.123506	0.171171	0.143149	0.153846	0.134921
89	L. tengchongensis	0.118095	0.118095	0.118095	0.118095	0.118095	0.118095	0.118095	0.114504	0.114504	0.112811	0.114504	0.114504	0.142132	0.114173	0.126273	0.0979592	0.11245	0.151093	0.141748	0.138889	0.106339	0.160396	0.112595	0.152778	0.0933333	0.136452	0.10241	0.161491	0.0969697	0.165692	0.109848	0.0836735	0.153082	0.0942623	0.106122	0.113725	0.0879346	0.160643	0.133858	0.181637	0.0949367	0.14741	0.198347	0.113949	0.165548	0.0909091	0.174888	0.158824
90	L. tuberosa	0.124752	0.124752	0.124752	0.124752	0.124752	0.124752	0.124752	0.126733	0.126733	0.126733	0.126733	0.126733	0.115979	0.126733	0.113402	0.1	0.140244	0.133333	0.140281	0.112903	0.107884	0.147773	0.140873	0.112903	0.156436	0.0787402	0.132114	0.159664	0.129897	0.0984252	0.127953	0.119588	0.151394	0.117155	0.105372	0.155378	0.104723	0.137097	0.118	0.162978	0.151709	0.144289	0.188797	0.11976	0.153318	0.119588	0.154023	0.147929
91	L. wuhuangmontis	0.0905433	0.0905433	0.0905433	0.0905433	0.0905433	0.0905433	0.0925553	0.0945674	0.0945674	0.0945674	0.0945674	0.0945674	0.108861	0.0894309	0.097561	0.0791075	0.115226	0.13125	0.135524	0.118257	0.0961145	0.154004	0.089613	0.128898	0.122449	0.120163	0.109053	0.150538	0.112474	0.12831	0.100604	0.115226	0.158763	0.107884	0.0916497	0.128049	0.101031	0.153846	0.113402	0.169772	0.120267	0.150826	0.172414	0.11609	0.161435	0.112474	0.162162	0.13442
92	L. wulingensis	0.108527	0.108527	0.108527	0.108527	0.108527	0.108527	0.110465	0.108527	0.108527	0.108738	0.108527	0.108527	0.120513	0.107784	0.104723	0.0924025	0.062249	0.131313	0.149606	0.118952	0.0865979	0.169355	0.0968992	0.139113	0.0576923	0.125	0.0401606	0.172996	0.0505051	0.132937	0.109827	0.0285714	0.141129	0.0430328	0.100823	0.130952	0.0819672	0.162602	0.134	0.178138	0.0426439	0.157576	0.190776	0.121514	0.173815	0.0383838	0.151584	0.159046
93	L. yeae	0.107692	0.107692	0.107692	0.107692	0.107692	0.107692	0.109615	0.115385	0.115385	0.11368	0.115385	0.115385	0.127551	0.112205	0.112474	0.0940695	0.068	0.141434	0.158203	0.129225	0.100823	0.17495	0.109615	0.157058	0.0477099	0.146771	0.038	0.182952	0.0523139	0.158513	0.120459	0.0365854	0.157058	0.055102	0.112705	0.131115	0.0857143	0.168337	0.143984	0.183633	0.0336134	0.165339	0.21281	0.131631	0.188764	0.0321932	0.162162	0.164706
94	L. yingjiangensis	0.125	0.125	0.125	0.125	0.125	0.125	0.126984	0.125	0.125	0.125	0.125	0.125	0.13577	0.12326	0.120833	0.104384	0.104294	0.1417	0.142285	0.129293	0.104822	0.155556	0.114851	0.133333	0.100791	0.133466	0.100204	0.160677	0.102881	0.141434	0.130178	0.0893971	0.154618	0.085595	0.114823	0.13745	0.0950413	0.160243	0.130261	0.181452	0.101075	0.145161	0.194969	0.127745	0.16476	0.0925926	0.139908	0.163347
95	L. yunkaiensis	0.110204	0.110204	0.110204	0.110204	0.110204	0.110204	0.112245	0.114519	0.114519	0.114519	0.114519	0.114519	0.134021	0.112705	0.113402	0.0989691	0.0991736	0.153846	0.160083	0.147303	0.109959	0.164241	0.0728745	0.139004	0.106557	0.131148	0.0847107	0.178649	0.102669	0.139344	0.117886	0.0991736	0.164241	0.0895833	0.115702	0.127835	0.067623	0.168067	0.15528	0.176101	0.100671	0.167364	0.195652	0.126294	0.186364	0.0944559	0.175399	0.147844
96	L. zhangyapingi	0.100971	0.100971	0.100971	0.100971	0.100971	0.100971	0.0970874	0.102913	0.102913	0.102913	0.102913	0.102913	0.116456	0.101961	0.103659	0.102041	0.120724	0.131213	0.16568	0.134921	0.108384	0.166008	0.126214	0.140873	0.118908	0.136187	0.122736	0.164948	0.107505	0.153696	0.106383	0.105906	0.171937	0.106996	0.10387	0.125245	0.103448	0.165669	0.127701	0.188492	0.124736	0.160396	0.190965	0.111765	0.171492	0.115619	0.17226	0.155642
[truncated: 47 more columns]

## Sheet: Table S4
Table S4 Dominant frequency of advertisement calls of species available in the genus Leptobrachella.
ID	Species	Dominant frequency	Temperture	References	References
1	L. guinanensis sp. nov.	7.3–8.3 kHz	24.1 °C	This study	Chen WC, Liao X, Zhou SC, Mo YM (2019) A new species of Leptobrachella (Anura: Megophryidae) from southern Guangxi, China. Zootaxa 4563(1): 67–82. https://doi.org/10.11646/zootaxa.4563.1.3
2	L. aerea	6.2–6.4 kHz	22.4 °C	Rowley et al. 2010b	Chen WC, Peng WX, Pan WH, Liao NY, Liu YJ, Huang Y (2021b) A new species of Leptobrachella Smith 1925 (Anura: Megophryidae) from southern Guangxi, China. Zootaxa 5020(3): 581–596. https://doi.org/10.11646/zootaxa.5020.3.8
3	L. applebyi	3.9–4.3 kHz	21.5 °C	Rowley et al. 2009	Chen WC, Yu GD, Cheng ZY, Meng T, Wei H, Zhou GY, Lu YW (2021a) A new species of Leptobrachella (Anura: Megophryidae) from central Guangxi, China. Zoological Research 42(6): 783–788. https://doi.org/10.24272/j.issn.2095-8137.2021.179
4	L. ardens	3.1–3.4 kHz	23.6 °C	Rowley et al. 2016	Cheng YL, Shi S, Li J, Liu J, Li SZ, Wang B (2021) A new species of the Asian leaf litter toad genus Leptobrachella Smith, 1925 (Anura, Megophryidae) from northwest Guizhou Province, China. ZooKeys 1021: 81–107. https://doi.org/10.3897/zookeys.1021.60729
5	L. bidoupensis	1.9–2.3 kHz	19.9 °C	Rowley et al. 2011	Li SZ, Liu J, Wei G, Wang B (2020) A new species of the Asian leaf litter toad genus Leptobrachella (Amphibia, Anura, Megophryidae) from southwest China. ZooKeys 943: 91–118. https://doi.org/10.3897/zookeys.943.51572
6	L. botsfordi	2.6–3.2 kHz	14 °C	Rowley et al. 2013	Liu J, Shi S, Li S, Zhang M, Xiang S, Wei G, Wang B (2023) A new Asian leaf litter toad of the genus Leptobrachella (Amphibia, Anura, Megophryidae) from central south China. ZooKeys 1149: 103–134. https://doi.org/10.3897/zookeys.1149.85895
7	L. chishuiensis	6.1–6.3 kHz	20 °C	Li et al. 2020	Matsui M (1997) Call characters of Malaysian Leptolalax with a description of two new species (Anura: Pelobatidae). Copeia 1997(1): 158–165. https://doi.org/10.2307/1447851
8	L. crocea	2.6–3.0 kHz	21.6–25.1 °C	Rowley et al. 2010a	Matsui M (2006) Three new species of Leptolalax from Thailand (Amphibia, Anura, Megophryidae). Zoological Science 23(9): 821–830. https://doi.org/10.2108/zsj.23.821
9	L. damingshanensis	4.6–5.2 kHz	23 °C	Chen et al. 2021a	Matsui M, Zainudin R, Nishikawa K (2014b) A new species of Leptolalax from Sarawak, Western Borneo (Anura: Megophryidae). Zoological Science 31(11): 773–779. https://doi.org/10.2108/zs140137
10	L. dong	4.4–5.6 kHz	11.2–15 °C	Liu et al. 2023	Matsui M, Nishikawa K, Yambun P (2014a) A new Leptolalax from the mountains of Sabah, Borneo (Amphibia, Anura, Megophryidae). Zootaxa 3753(3): 440–452. https://doi.org/10.11646/zootaxa.3753.5.3
11	L. fuliginosa	2.3–2.4 kHz	19.3–19.6 °C	Matsui et al. 2006	Nguyen LT, Poyarkov NA Jr, Le DT, Vo BD, Ninh HT, Duong TV, Murphy RW, Sang NV (2018) A new species of Leptolalax (Anura: Megophryidae) from Son Tra Peninsula, central Vietnam. Zootaxa 4388(1): 1–21. https://doi.org/10.11646/zootaxa.4388.1.1
12	L. firthi	5.4–6.6 kHz	18.3–21.2º C	Rowley et al. 2012	Poyarkov NJ, Rowley JJ, Gogoleva SI, Vassilieva AB, Galoyan EA, Orlov NL (2015) A new species of Leptolalax (Anura: Megophryidae) from the western Langbian Plateau, southern Vietnam. Zootaxa 3931(2): 221–252. https://doi.org/10.11646/zootaxa.3931.2.3
13	L. heteropus	2.8 kHz	21 °C	Matsui et al. 1997	Rowley JJ, Cao TT (2009) A new species of Leptolalax (Anura: Megophryidae) from central Vietnam. Zootaxa 2198(1): 51–60. https://doi.org/10.11646/zootaxa.2198.1.5
14	L. isos	5.9–6.2 kHz	22.4–22.8 °C	Rowley et al. 2015	Rowley JJ, Hoang DH, Le TTD, Dau QV, Cao TT (2010a) A new species of Leptolalax (Anura: Megophryidae) from Vietnam and further information on Leptolalax tuberosus. Zootaxa 2660(1): 33–45. https://doi.org/10.11646/zootaxa.2660.1.3
15	L. jinshaensis	4.5–4.6 kHz	20 °C	Cheng et al. 2021	Rowley JJ, Stuart BL, Neang T, Emmett DA (2010b) A new species of Leptolalax (Anura: Megophryidae) from northeastern Cambodia. Zootaxa 2567(1): 57–68. https://doi.org/10.11646/zootaxa.2567.1.3
16	L. jinyunensis	4.1–4.2 kHz	14.1–14.9 °C	Shi et al. 2023	Rowley JJ, Stuart BL, Richards SJ, Phimmachak S, Sivongxay N (2010c) A new species of Leptolalax (Anura: Megophryidae) from Laos. Zootaxa 2681(1): 35–46. https://doi.org/10.11646/zootaxa.2681.1.3
17	L. kalonensis	2.8 kHz	26.4 °C	Rowley et al. 2016	Rowley JJ, Le DTT, Tran DTA, Hoang DH (2011) A new species of Leptobrachella (Anura: Megophryidae) from southern Vietnam. Zootaxa 2796(1): 15–28. https://doi.org/10.11646/zootaxa.2796.1.2
18	L. maculosa	2.7–2.8 kHz	23.3–24.1 °C	Rowley et al. 2016	Rowley JJ, Hoang HD, Dau VQ, Le TTD, Cao TT (2012) A new species of Leptolalax (Anura: Megophryidae) from central Vietnam. Zootaxa 3321(1): 56–68. https://doi.org/10.11646/zootaxa.3321.1.4
19	L. maura	5.2 kHz	unkown	Sukumaran et al. 2010	Rowley JJ, Dau VQ, Nguyen TT (2013) A new species of Leptolalax (Anura: Megophryidae) from the highest mountain in Indochina. Zootaxa 3737(4): 415–428. https://doi.org/10.11646/zootaxa.3737.4.5
20	L. marmorata	6.0–6.2 kHz	22.8 °C	Matsui et al. 2014a	Rowley JJ, Stuart BL, Neang T, Hoang HD, Dau VQ, Nguyen TT, Emmett DA (2015) A new species of Leptolalax (Anura: Megophryidae) from Vietnam and Cambodia. Zootaxa 4039(3): 401–417. https://doi.org/10.11646/zootaxa.4039.3.1
21	L. melanoleuca	3.1–3.3 kHz	23.9 °C	Matsui et al. 2006	Rowley JJL, Tran DTA, Le DTT, Dau VQ, Peloso PLV, Nguyen TQ, Hoang HD, Nguyen TT, Ziegler T (2016) Five new, microendemic Asian Leaf-litter Frogs (Leptolalax) from the southern Annamite mountains, Vietnam. Zootaxa 4085(1): 63–102. https://doi.org/10.11646/zootaxa.4085.1.3
22	L. melica	2.9–3.8 kHz	26.1 °C	Rowley et al. 2010c	Rowley JJ, Dau VQ, Hoang HD, Le DTT, Cutajar TP, Nguyen TT (2017b) A new species of Leptolalax (Anura: Megophryidae) from northern Vietnam. Zootaxa 4243(3): 544–564. https://doi.org/10.11646/zootaxa.4243.3.7
23	L. oshanensis	4.0-4.5 kHz	19–22 °C	Shi et al. 2021	Rowley JJ, Dau VQ, Cao TT (2017a) A new species of Leptolalax (Anura: Megophryidae) from Vietnam. Zootaxa 4273(1): 61–79. https://doi.org/10.11646/zootaxa.4273.1.5
24	L. pallida	2.4–2.7 kHz	18.9 °C	Rowley et al. 2016	Shi SC, Hou YM, Song ZB, Jiang JP, Wang B (2021) A new leaf litter toad of Leptobrachella Smith, 1925 (Anura, Megophryidae) from Sichuan Province, China with supplementary description of L. oshanensis. Asian Herpetological Research 12(2): 143–166. https://doi.org/10.16373/j.cnki.ahr.200118
25	L. pelodytoides	6.4–6.6 kHz	22.7 °C	Cheng et al. 2021	Shi SC, Shen T, Wang X, Jiang JP, Wang B (2023) Multiple data sources reveal a new Asian leaf litter toad of Leptobrachella Smith, 1925 (Anura, Megophryidae) from southwestern China. Asian Herpetological Research 14(1): 65–94. https://doi.org/10.16373/j.cnki.ahr.220065
26	L. petrops	5.6–6.4 kHz	24.5–25.3 °C	Rowley et al. 2017a	Sukumaran J, Das I, Haas A (2010) Descriptions of the advertisement calls of some Bornean frogs. Russian Journal of Herpetology 17: 189–194.
27	L. puhoatensis	4.9–5.6 kHz	22.3–25.8 °C	Rowley et al. 2017b	Yang JH, Zeng ZC, Wang YY (2018) Description of two new sympatric species of the genus Leptolalax (Anura: Megophryidae) from western Yunnan of China. PeerJ 6: e4586. https://doi.org/10.7717/peerj.4586
28	L. purpurus	4.3–4.5 kHz	15 °C	Yang et al. 2018
29	L. pyrrhops	1.9–2.2 kHz	25 °C	Poyarkov et al. 2015
30	L. rowleyae	2.6–3.0 kHz	21.6–25.1 °C	Nguyen et al. 2018
31	L. sabahmontanus	6.9–7.4 kHz	17.2–17.7 °C	Matsui et al. 2014b
32	L. shangsiensis	5.5–6.5 kHz	21.5°C	Chen et al. 2019
33	L. shiwandashanensis	5.3–5.7 kHz	23.0°C	Chen et al. 2021b
34	L. sola	3.1–3.2 kHz	24.2–24.3 °C	Matsui et al. 2006
35	L. sungi	2.0–2.7 kHz	24.5 °C	This study
36	L. tadungensis	2.6–3.1 kHz	12.9–22.3 °C	Rowley et al. 2016
37	L. tuberosa	2.6–2.8 kHz	22.5–24.5 °C	Cheng et al. 2021
38	L. ventripunctata	6.1–6.4 kHz	15 °C	Yang et al. 2018
39	L. ventripunctata (JZS)	6.2–7.1 kHz	25.1	This study
40	L. yeae	4.6–4.8 kHz	15–22 °C	Shi et al. 2021
41	L. yingjiangensis	5.7–5.9 kHz	19 °C	Yang et al. 2018

## Sheet: Table S5
Table S5 Measurements of adult specimen of L. guinanensis sp. nov. and L. ventripunctata. Units in mm. See abbreviations for characters in the Materials and methods section.
Species	Voucher no.	Sex	SVL	HL	HW	SNT	ED	IOD	IN	EN	TD	TED	TIB	FLL	THL	ML	PL	FEM
L. guinanensis sp. nov.	NNU00560	Male	32.45	11.55	11.62	5.36	4.94	3.9	4.07	2.76	2.05	1.39	15.22	14.68	12.97	8.36	13.36	1.2
L. guinanensis sp. nov.	NNU00561	Male	32.05	10.97	11.48	4.83	5.09	3.66	3.66	2.52	1.91	1.26	15.2	15.29	13.3	8.15	13.48	1.17
L. guinanensis sp. nov.	NNU00875	Male	32.19	11.07	11.35	4.59	4.85	3.13	3.88	2.1	2.2	1.45	15.94	15.37	15.8	8.02	15.83	1.46
L. guinanensis sp. nov.	NNU00876	Male	30.51	11.77	10.96	4.68	4.61	3.28	3.38	2.6	1.9	1.23	15.58	14.41	15.79	7.8	14.95	1.3
L. guinanensis sp. nov.	NNU00557	Female	38.92	14.68	15.51	5.92	5.44	4.2	4.98	3.01	2.33	2.16	19.14	18.15	18.15	9.39	15.4	2.21
L. guinanensis sp. nov.	NNU00558	Female	38.93	14.44	14.63	6.48	5.91	4.34	4.17	3.13	2.64	2.25	18.89	18.87	18.5	9.25	16.96	1.86
L. guinanensis sp. nov.	NNU00559	Female	38.8	14.02	14.04	5.81	5.59	3.9	4.45	2.97	1.69	1.99	18.77	17.93	18.25	9.68	15.97	1.68
L. guinanensis sp. nov.	NNU00569	Female	41.75	14.65	14.75	6.04	5.71	3.91	4	3.26	2.86	2.78	19.37	18.92	18.79	10.24	19.01	1.62
L. guinanensis sp. nov.	NNU00570	Female	41.72	15.25	14.96	5.12	5.23	3.72	4.18	3.01	2.4	2.39	19.15	19.37	19.6	10.13	18.7	1.81
L. guinanensis sp. nov.	NNU00571	Female	38.71	14.73	14.08	5.74	5.52	3.67	3.69	2.85	2.36	2.36	18.52	19.31	18.82	10.09	18.4	1.4
L. guinanensis sp. nov.	NNU00877	Female	41.6	15.1	15.12	6.48	5.62	3.57	3.74	3.36	2.48	2.28	19.91	20.14	19.33	9.66	19.91	1.58
L. guinanensis sp. nov.	NNU00878	Female	38.66	13.37	13.5	5.04	5.19	3.16	3.9	3.14	2.01	1.84	18.67	18.66	18.58	8.93	17.77	1.29
L. guinanensis sp. nov.	NNU00879	Female	39.5	15.2	14.36	5.36	5.22	3.76	3.91	3.37	2.27	2.12	18.55	19.12	18.08	9.01	19.05	1.17
L. guinanensis sp. nov.	NNU00880	Female	41.51	15.69	14.26	6.07	5.3	3.36	3.69	3.03	2.69	2.4	19.78	19.21	19.36	10.05	18.87	1.46
L. ventripunctata	NNU201907014	Male	26.79	9.26	9.83	3.67	4.25	2.92	3.1	1.58	1.53	1.2	12.74	13.04	13.23	6.3	11.86	1.43
L. ventripunctata	NNU201907015	Male	24.68	9.27	8.99	3.68	4.75	2.81	2.94	1.98	1.85	1.26	12.14	13.62	12.27	6.63	11.97	1.21
L. ventripunctata	NNU00527	Male	26.04	9.64	8.47	3.42	3.62	3.06	2.81	1.68	1.49	1.06	12.01	12.68	11.38	6.35	11.53	1.34
L. ventripunctata	NNU00528	Male	26.9	9.11	9.28	3.98	3.57	2.74	2.7	2.03	1.93	1.18	12.05	13.18	11.83	6.39	11.43	1.47
L. ventripunctata	NNU00529	Male	26.71	9.46	9.32	4.21	3.55	3.05	2.57	1.89	2.23	1.3	12.83	13.28	13.14	6.27	12	0.77
L. ventripunctata	NNU00530	Male	26.2	9.68	9.12	3.96	3.61	2.88	2.43	1.8	2.21	1.16	12.33	13.23	12.94	6.56	12.14	1.03
L. ventripunctata	NNU00531	Male	23.96	8.7	8.64	3.42	3.2	2.54	2.3	1.36	1.89	0.81	12.03	12.27	11.83	6.41	11.42	1.33
L. ventripunctata	NNU201907012	Female	34.5	11.99	12.45	4.87	5.07	3.19	3.59	2.16	2.6	1.59	15.22	16.92	16.55	8.66	14.7	1.47
L. ventripunctata	NNU201907013	Female	32.97	11.33	11.42	4.6	4.3	3.12	3.23	2.3	1.95	1.62	13.92	15.23	14.56	7.69	12.8	1.39
L. ventripunctata	NNU00532	Female	34.05	11.36	11.59	4.82	4.97	2.86	3.76	2.38	2.12	1.34	14.64	14.99	15.04	7.84	14.27	1.16
L. ventripunctata	NNU00533	Female	32.02	11.09	11.13	4.73	4.4	2.97	3.78	2.39	2.67	1.79	14.45	14.94	14.83	7.06	12.95	1.57
